# Supplementary material for: Variability in Functional Traits along an Environmental Gradient in the South African Resurrection Plant Myrothamnus flabellifolia
Source: Plants (Basel). 2022 May 18;11(10):1332. doi: 10.3390/plants11101332 (PMC9143701; doi:10.3390/plants11101332)
Supplement: Supplementary file 1 [file plants-11-01332-s001.zip]

Archive with 1 entries (1 files):
- plants-1700830-supplementary.xlsx
