# Supplementary material for: Variability in Functional Traits along an Environmental Gradient in the South African Resurrection Plant Myrothamnus flabellifolia
Source: Plants (Basel). 2022 May 18;11(10):1332. doi: 10.3390/plants11101332 (PMC9143701; doi:10.3390/plants11101332)
Supplement: Supplementary file 1 [file plants-11-01332-s001.zip › plants-1700830-supplementary.xlsx]

## Sheet: Soil depth
Site	Patch	Plant ID	GPS	Elevation	Sex	Soil depth (cm)
Buffelskloof	cliff face	BK-CF-T1-w	S 25 18.072' E 030 30.411'	1459	F	7
Buffelskloof	cliff face	BK-CF-T1-h	S 25 18.072' E 030 30.411'	1466	F	7
Buffelskloof	cliff face	BK-CF-T1-e	S 25 18.072' E 030 30.411'	1470	F	20
Buffelskloof	cliff face	BK-CF-T2-j	S 25 18.043' E 030 30.452'	1478	F	7
Buffelskloof	cliff face	BK-CF-T2-q	S 25 18.043' E 030 30.452'	1474	F	10
Buffelskloof	cliff face	BK-CF-T2-p	S 25 18.043' E 030 30.452'	1474	F	6
Buffelskloof	cliff face	BK-CF-T2-d	S 25 18.043' E 030 30.452'	1501	F	13
Buffelskloof	cliff face	BK-CF-T2-z	S 25 18.043' E 030 30.452'	1470	F	20
Buffelskloof	cliff face	BK-CF-T2-u	S 25 18.043' E 030 30.452'	1470	F	8
Buffelskloof	cliff face	BK-CF-T2-b	S 25 18.043' E 030 30.452'	1501	F	12
Buffelskloof	cliff face	BK-CF-T2-i	S 25 18.043' E 030 30.452'	1480	F	16
Buffelskloof	cliff face	BK-CF-T1-a	S 25 18.072' E 030 30.411'	1498	Non-sex	9
Buffelskloof	cliff face	BK-CF-T1-i	S 25 18.072' E 030 30.411'	1464	Non-sex	10
Buffelskloof	cliff face	BK-CF-T1-j	S 25 18.072' E 030 30.411'	1464	Non-sex	5
Buffelskloof	cliff face	BK-CF-T1-m	S 25 18.072' E 030 30.411'	1464	Non-sex	20
Buffelskloof	cliff face	BK-CF-T1-b	S 25 18.072' E 030 30.411'	1498	Non-sex	9
Buffelskloof	cliff face	BK-CF-T2-c	S 25 18.043' E 030 30.452'	1501	Non-sex	1.5
Buffelskloof	cliff face	BK-CF-T2-v	S 25 18.043' E 030 30.452'	1470	M	18
Buffelskloof	cliff face	BK-CF-T1-n	S 25 18.072' E 030 30.411'	1464	M	10
Buffelskloof	cliff face	BK-CF-T2-t	S 25 18.043' E 030 30.452'	1472	M	8
Buffelskloof	cliff face	BK-CF-T2-a	S 25 18.043' E 030 30.452'	1506	M	12
Buffelskloof	cliff face	BK-CF-T1-p	S 25 18.072' E 030 30.411'	1463	Non-sex	3
Buffelskloof	cliff face	BK-CF-T1-d	S 25 18.072' E 030 30.411'	1498	Non-sex	10
Buffelskloof	cliff face	BK-CF-T1-l	S 25 18.072' E 030 30.411'	1464	Non-sex	8
Buffelskloof	cliff face	BK-CF-T1-t	S 25 18.072' E 030 30.411'	1463	Non-sex	5
Buffelskloof	cliff face	BK-CF-T1-v	S 25 18.072' E 030 30.411'	1463	Non-sex	4
Buffelskloof	cliff face	BK-CF-T1-r	S 25 18.072' E 030 30.411'	1463	Non-sex	8
Buffelskloof	cliff face	BK-CF-T1-k	S 25 18.072' E 030 30.411'	1464	Non-sex	2
Buffelskloof	cliff face	BK-CF-T1-c	S 25 18.072' E 030 30.411'	1498	Non-sex	20
Buffelskloof	cliff face	BK-CF-T1-o	S 25 18.072' E 030 30.411'	1463	Non-sex	4
Buffelskloof	cliff face	BK-CF-T2-e	S 25 18.043' E 030 30.452'	1501	Non-sex	20
Buffelskloof	cliff face	BK-CF-T1-f	S 25 18.072' E 030 30.411'	1469	Non-sex	4
Buffelskloof	cliff face	BK-CF-T1-g	S 25 18.072' E 030 30.411'	1469	Non-sex	5
Buffelskloof	cliff face	BK-CF-T1-u	S 25 18.072' E 030 30.411'	1463	Non-sex	5
Buffelskloof	cliff face	BK-CF-T1-q	S 25 18.072' E 030 30.411'	1463	Non-sex	3
Buffelskloof	cliff face	BK-CF-T1-s	S 25 18.072' E 030 30.411'	1463	Non-sex	5
Buffelskloof	cliff face	BK-CF-T1-x	S 25 18.072' E 030 30.411'	1459	Non-sex	8
Buffelskloof	cliff face	BK-CF-T2-s	S 25 18.043' E 030 30.452'	1472	Non-sex	3
Buffelskloof	cliff face	BK-CF-T2-h	S 25 18.043' E 030 30.452'	1484	Non-sex	2.5
Buffelskloof	cliff face	BK-CF-T2-x	S 25 18.043' E 030 30.452'	1470	Non-sex	3
Buffelskloof	cliff face	BK-CF-T2-f	S 25 18.043' E 030 30.452'	1484	Non-sex	1
Buffelskloof	cliff face	BK-CF-T2-g	S 25 18.043' E 030 30.452'	1484	Non-sex	2
Buffelskloof	cliff face	BK-CF-T2-w	S 25 18.043' E 030 30.452'	1470	Non-sex	4
Buffelskloof	cliff face	BK-CF-T2-k	S 25 18.043' E 030 30.452'	1478	Non-sex	6
Buffelskloof	cliff face	BK-CF-T2-n	S 25 18.043' E 030 30.452'	1474	Non-sex	12
Buffelskloof	cliff face	BK-CF-T2-l	S 25 18.043' E 030 30.452'	1475	Non-sex	8
Buffelskloof	cliff face	BK-CF-T2-r	S 25 18.043' E 030 30.452'	1472	Non-sex	17
Buffelskloof	cliff face	BK-CF-T2-o	S 25 18.043' E 030 30.452'	1474	Non-sex	9
Buffelskloof	cliff face	BK-CF-T2-y	S 25 18.043' E 030 30.452'	1470	Non-sex	3
Buffelskloof	cliff face	BK-CF-T2-m	S 25 18.043' E 030 30.452'	1475	Non-sex	17
Buffelskloof	rim surface	BK-RS-T2-aa		1492	F
Buffelskloof	rim surface	BK-RS-T1-ac	S 25 18.144' E 030 30.369'	1492	F	7
Buffelskloof	rim surface	BK-RS-T1-ad	S 25 18.140' E 030 30.369'	1492	F	5
Buffelskloof	rim surface	BK-RS-DT-13	S 25 18.131' E 030 30.373'	1492	F	2
Buffelskloof	rim surface	BK-RS-DT-7	S 25 18.131' E 030 30.370'	1492	F	6.5
Buffelskloof	rim surface	BK-RS-T3-d	S 25 18.134' E 030 30.358'	1492	F	3
Buffelskloof	rim surface	BK-RS-DT-20	S 25 18.125' E 030 30.380'	1492	F	3
Buffelskloof	rim surface	BK-RS-T1-f	S 25 18.140' E 030 30.369'	1492	F	4
Buffelskloof	rim surface	BK-RS-DT-23	S 25 18.126' E 030 30.383'	1492	F	5.8
Buffelskloof	rim surface	BK-RS-DT-17	S 25 18.127' E 030 30.376'	1492	F	3.5
Buffelskloof	rim surface	BK-RS-DT-24	S 25 18.124' E 030 30.384'	1492	F	2
Buffelskloof	rim surface	BK-RS-DT-22	S 25 18.126' E 030 30.383'	1492	F	7
Buffelskloof	rim surface	BK-RS-T1-o	S 25 18.132' E 030 30.380'	1492	F	4
Buffelskloof	rim surface	BK-RS-T2-y	S 25 18.121' E 030 30.375'	1492	F	4
Buffelskloof	rim surface	BK-RS-T3-k	S 25 18.125' E 030 30.367'	1492	F	3.6
Buffelskloof	rim surface	BK-RS-T3-i	S 25 18.125' E 030 30.367'	1492	F	15
Buffelskloof	rim surface	BK-RS-DT-12	S 25 18.129' E 030 30.370'	1492	F	3.8
Buffelskloof	rim surface	BK-RS-DT-16	S 25 18.128' E 030 30.376'	1492	F	4.5
Buffelskloof	rim surface	BK-RS-DT-21	S 25 18.125' E 030 30.381'	1492	F	3
Buffelskloof	rim surface	BK-RS-T1-r	S 25 18.125' E 030 30.383'	1492	F	3
Buffelskloof	rim surface	BK-RS-T1-g	S 25 18.140' E 030 30.369'	1492	F	5
Buffelskloof	rim surface	BK-RS-T3-j	S 25 18.125' E 030 30.367'	1492	F	5
Buffelskloof	rim surface	BK-RS-DT-10	S 25 18.124' E 030 30.367'	1492	F	4.8
Buffelskloof	rim surface	BK-RS-T1-d	S 25 18.144' E 030 30.369'	1492	F	7.5
Buffelskloof	rim surface	BK-RS-DT-6	S 25 18.137' E 030 30.370'	1492	F	5.5
Buffelskloof	rim surface	BK-RS-T1-x	S 25 18.122' E 030 30.386'	1492	F	4.5
Buffelskloof	rim surface	BK-RS-T1-h	S 25 18.140' E 030 30.369'	1492	F	5.1
Buffelskloof	rim surface	BK-RS-T2-i	S 25 18.130' E 030 30.371'	1492	F	6
Buffelskloof	rim surface	BK-RS-T1-l	S 25 18.138' E 030 30.373'	1492	F	6
Buffelskloof	rim surface	BK-RS-T2-b	S 25 18.133' E 030 30.369'	1492	F	5.5
Buffelskloof	rim surface	BK-RS-T1-n	S 25 18.132' E 030 30.380'	1492	F	6
Buffelskloof	rim surface	BK-RS-T2-t	S 25 18.121' E 030 30.375'	1492	Non-sex	3
Buffelskloof	rim surface	BK-RS-T1-ab	S 25 18.124' E 030 30.384'	1492	Non-sex	3
Buffelskloof	rim surface	BK-RS-T2-l	S 25 18.125' E 030 30.375'	1492	Non-sex	4
Buffelskloof	rim surface	BK-RS-T1-aa	S 25 18.132' E 030 30.380'	1492	Non-sex	3
Buffelskloof	rim surface	BK-RS-T2-r	S 25 18.121' E 030 30.375'	1492	Non-sex	2
Buffelskloof	rim surface	BK-RS-T2-k	S 25 18.125' E 030 30.375'	1492	Non-sex	6
Buffelskloof	rim surface	BK-RS-T2-u	S 25 18.121' E 030 30.375'	1492	Non-sex	4
Buffelskloof	rim surface	BK-RS-T2-p	S 25 18.125' E 030 30.375'	1492	Non-sex	3.8
Buffelskloof	rim surface	BK-RS-T2-j	S 25 18.125' E 030 30.375'	1492	Non-sex	2
Buffelskloof	rim surface	BK-RS-T1-k	S 25 18.138' E 030 30.371'	1492	Non-sex	5.5
Buffelskloof	rim surface	BK-RS-T1-p	S 25 18.132' E 030 30.380'	1492	Non-sex	2.8
Buffelskloof	rim surface	BK-RS-T1-t	S 25 18.125' E 030 30.383'	1492	Non-sex	3
Buffelskloof	rim surface	BK-RS-T1-u	S 25 18.125' E 030 30.383'	1492	Non-sex	3
Buffelskloof	rim surface	BK-RS-T2-h	S 25 18.132' E 030 30.370'	1492	Non-sex	2.5
Buffelskloof	rim surface	BK-RS-T2-m	S 25 18.125' E 030 30.375'	1492	Non-sex	4
Buffelskloof	rim surface	BK-RS-T2-x	S 25 18.121' E 030 30.375'	1492	Non-sex	3.7
Buffelskloof	rim surface	BK-RS-T2-v	S 25 18.121' E 030 30.375'	1492	Non-sex	4
Buffelskloof	rim surface	BK-RS-T2-n	S 25 18.125' E 030 30.375'	1492	Non-sex	5.8
Buffelskloof	rim surface	BK-RS-T1-v	S 25 18.124' E 030 30.384'	1492	Non-sex	3.5
Buffelskloof	rim surface	BK-RS-T1-w	S 25 18.124' E 030 30.384'	1492	Non-sex	3
Buffelskloof	rim surface	BK-RS-T1-e	S 25 18.140' E 030 30.369'	1492	M	5
Buffelskloof	rim surface	BK-RS-DT-18	S 25 18.128' E 030 30.379'	1492	M	4.9
Buffelskloof	rim surface	BK-RS-DT-3	S 25 18.132' E 030 30.363'	1492	M	5
Buffelskloof	rim surface	BK-RS-T3-l	S 25 18.125' E 030 30.367'	1492	M	5
Buffelskloof	rim surface	BK-RS-DT-2	S 25 18.132 E 030 30.364'	1492	M	3
Buffelskloof	rim surface	BK-RS-T1-b	S 25 18.144' E 030 30.369'	1492	M	6.5
Buffelskloof	rim surface	BK-RS-T1-s	S 25 18.125' E 030 30.383'	1492	M	2
Buffelskloof	rim surface	BK-RS-DT-25	S 25 18.125' E 030 30.383'	1492	M	5.8
Buffelskloof	rim surface	BK-RS-DT-19	S 25 18.126' E 030 30.380'	1492	M	6
Buffelskloof	rim surface	BK-RS-DT-11	S 25 18.126' E 030 30.369'	1492	M	2.5
Buffelskloof	rim surface	BK-RS-DT-1	S 25 18.138' E 030 30.364'	1492	M	5
Buffelskloof	rim surface	BK-RS-DT-9	S 25 18.125' E 030 30.367'	1492	M	2.5
Buffelskloof	rim surface	BK-RS-DT-15	S 25 18.128' E 030 30.376'	1492	M	6
Buffelskloof	rim surface	BK-RS-DT-4	S 25 18.140' E 030 30.371'	1492	M	6
Buffelskloof	rim surface	BK-RS-DT-14	S 25 18.128' E 030 30.375'	1492	M	4
Buffelskloof	rim surface	BK-RS-DT-5	S 25 18.135' E 030 30.369'	1492	M	4.8
Buffelskloof	rim surface	BK-RS-DT-8	S 25 18.128' E 030 30.369'	1492	M	3.3
Buffelskloof	rim surface	BK-RS-T2-q	S 25 18.121' E 030 30.375'	1492	M	6
Buffelskloof	rim surface	BK-RS-T2-g	S 25 18.131' E 030 30.369'	1492	M	4.6
Buffelskloof	rim surface	BK-RS-T1-c	S 25 18.144' E 030 30.369'	1492	M	5
Buffelskloof	rim surface	BK-RS-T3-g	S 25 18.125' E 030 30.367'	1492	M	4
Buffelskloof	rim surface	BK-RS-T2-e	S 25 18.131' E 030 30.369'	1492	M	6.8
Buffelskloof	rim surface	BK-RS-T3-h	S 25 18.125' E 030 30.367'	1492	M	5
Buffelskloof	rim surface	BK-RS-T2-f	S 25 18.131' E 030 30.369'	1492	M	8
Buffelskloof	rim surface	BK-RS-T3-e	S 25 18.125' E 030 30.365'	1492	M	3.5
Buffelskloof	rim surface	BK-RS-T2-o	S 25 18.125' E 030 30.375'	1492	M	5.7
Buffelskloof	rim surface	BK-RS-T1-j	S 25 18.138' E 030 30.371'	1492	M	6
Buffelskloof	rim surface	BK-RS-T1-q	S 25 18.125' E 030 30.383'	1492	M	5
Buffelskloof	rim surface	BK-RS-T1-a	S 25 18.144' E 030 30.369'	1492	M	7
Buffelskloof	rim surface	BK-RS-T1-m	S 25 18.138' E 030 30.373'	1492	M	7
Buffelskloof	rim surface	BK-RS-T2-d	S 25 18.133' E 030 30.369'	1492	M	4.5
Buffelskloof	rim surface	BK-RS-T2-a	S 25 18.133' E 030 30.369'	1492	M	8
Buffelskloof	rim surface	BK-RS-T3-c	S 25 18.134' E 030 30.358'	1492	Non-sex	3
Buffelskloof	rim surface	BK-RS-T2-c	S 25 18.133' E 030 30.369'	1492	Non-sex	3.5
Buffelskloof	rim surface	BK-RS-T2-s	S 25 18.121' E 030 30.375'	1492	Non-sex	4
Buffelskloof	rim surface	BK-RS-T1-i	S 25 18.140' E 030 30.369'	1492	Non-sex	3.2
Buffelskloof	rim surface	BK-RS-T3-b	S 25 18.134' E 030 30.358'	1492	Non-sex	7
Buffelskloof	rim surface	BK-RS-T3-a	S 25 18.134' E 030 30.358'	1492	Non-sex	4
Buffelskloof	rim surface	BK-RS-T2-w	S 25 18.121' E 030 30.375'	1492	Non-sex	3
Buffelskloof	rim surface	BK-RS-T3-f	S 25 18.125' E 030 30.365'	1492	Non-sex	3.5
Swebe Swebe	one	SS-1-T1-dq	S 23 47.680' E 028 04.235'	1068	F	4
Swebe Swebe	one	SS-1-T1-dp	S 23 47.680' E 028 04.235'	1068	F	7
Swebe Swebe	one	SS-1-T1-do	S 23 47.680' E 028 04.235'	1068	F	9
Swebe Swebe	one	SS-1-T1-da	S 23 47.680' E 028 04.235'	1068	F	5
Swebe Swebe	one	SS-1-T1-ew	S 23 47.678' E 028 04.246'	1068	F	5
Swebe Swebe	one	SS-1-T1-di	S 23 47.680' E 028 04.235'	1068	F	7
Swebe Swebe	one	SS-1-T1-db	S 23 47.680' E 028 04.235'	1068	F	4
Swebe Swebe	one	SS-1-T1-cv	S 23 47.681' E 028 04.235'	1068	F	7
Swebe Swebe	one	SS-1-T1-ag	S 23 47.685' E 028 04.226'	1068	F	9
Swebe Swebe	one	SS-1-T1-cl	S 23 47.685' E 028 04.235'	1068	F	15
Swebe Swebe	one	SS-1-T1-at	S 23 47.687' E 028 04.228'	1068	F	3
Swebe Swebe	one	SS-1-DT-33	S 23 47.692' E 028 04.224'	1078	F
Swebe Swebe	one	SS-1-T1-cm	S 23 47.685' E 028 04.235'	1068	F	11
Swebe Swebe	one	SS-1-T1-ck	S 23 47.685' E 028 04.235'	1068	F	9
Swebe Swebe	one	SS-1-T1-av	S 23 47.687' E 028 04.228'	1068	F	8
Swebe Swebe	one	SS-1-T1-cf	S 23 47.685' E 028 04.234'	1068	F	7
Swebe Swebe	one	SS-1-T1-ce	S 23 47.685' E 028 04.234'	1068	F	6
Swebe Swebe	one	SS-1-T1-aw	S 23 47.687' E 028 04.228'	1068	F	5
Swebe Swebe	one	SS-1-T1-cn	S 23 47.685' E 028 04.235'	1068	F	6
Swebe Swebe	one	SS-1-DT-40	S 23 47.684' E 028 04.233'	1078	F
Swebe Swebe	one	SS-1-DT-36	S 23 47.684' E 028 04.221'	1078	F
Swebe Swebe	one	SS-1-T1-au	S 23 47.687' E 028 04.228'	1068	F	2
Swebe Swebe	one	SS-1-T1-bc	S 23 47.687' E 028 04.228'	1068	F	4
Swebe Swebe	one	SS-1-T1-cr	S 23 47.685' E 028 04.235'	1068	F	9
Swebe Swebe	one	SS-1-T1-as	S 23 47.687' E 028 04.228'	1068	F	5
Swebe Swebe	one	SS-1-T1-i	S 23 47.694' E 028 04.210'	1068	F	6
Swebe Swebe	one	SS-1-T1-cj	S 23 47.685' E 028 04.235'	1068	F	10
Swebe Swebe	one	SS-1-T1-cp	S 23 47.685' E 028 04.235'	1068	F	7
Swebe Swebe	one	SS-1-DT-26	S 23 47.692' E 028 04.207'	1078	F
Swebe Swebe	one	SS-1-T1-co	S 23 47.685' E 028 04.235'	1068	F	9
Swebe Swebe	one	SS-1-T1-cc	S 23 47.685' E 028 04.233'	1068	F	11
Swebe Swebe	one	SS-1-DT-45	S 23 47.680 E 028 04.236'	1078	F
Swebe Swebe	one	SS-1-DT-39	S 23 47.682' E 028 04.227'	1078	F
Swebe Swebe	one	SS-1-DT-47	S 23 47.677 E 028 04.242'	1078	F
Swebe Swebe	one	SS-1-DT-28	S 23 47.693' E 028 04.212'	1078	F
Swebe Swebe	one	SS-1-T1-k	S 23 47.693' E 028 04.213'	1068	F	9
Swebe Swebe	one	SS-1-T1-ct	S 23 47.685' E 028 04.235'	1068	F	8
Swebe Swebe	one	SS-1-T1-ar	S 23 47.685' E 028 04.226'	1068	Non-sex	8
Swebe Swebe	one	SS-1-T1-ai	S 23 47.685' E 028 04.226'	1068	Non-sex	9
Swebe Swebe	one	SS-1-T1-ak	S 23 47.685' E 028 04.226'	1068	Non-sex	5
Swebe Swebe	one	SS-1-T1-h	S 23 47.694' E 028 04.210'	1068	Non-sex	5
Swebe Swebe	one	SS-1-T1-f	S 23 47.694' E 028 04.210'	1068	Non-sex	7
Swebe Swebe	one	SS-1-T1-u	S 23 47.685' E 028 04.228'	1068	Non-sex	9
Swebe Swebe	one	SS-1-T1-s	S 23 47.685' E 028 04.228'	1068	Non-sex	4
Swebe Swebe	one	SS-1-T1-e	S 23 47.694' E 028 04.210'	1068	Non-sex	11
Swebe Swebe	one	SS-1-T1-bt	S 23 47.685' E 028 04.231'	1068	Non-sex	7
Swebe Swebe	one	SS-1-T1-aj	S 23 47.685' E 028 04.226'	1068	Non-sex	11
Swebe Swebe	one	SS-1-T1-ds	S 23 47.680' E 028 04.235'	1068	M	6
Swebe Swebe	one	SS-1-T1-cz	S 23 47.680' E 028 04.235'	1068	M	4
Swebe Swebe	one	SS-1-T1-ed	S 23 47.679' E 028 04.241'	1068	M	3
Swebe Swebe	one	SS-1-T1-eb	S 23 47.679' E 028 04.241'	1068	M	2
Swebe Swebe	one	SS-1-T1-ec	S 23 47.679' E 028 04.241'	1068	M	3
Swebe Swebe	one	SS-1-T1-ei	S 23 47.678' E 028 04.242'	1068	M	5
Swebe Swebe	one	SS-1-T1-eh	S 23 47.678' E 028 04.242'	1068	M	5
Swebe Swebe	one	SS-1-T1-ef	S 23 47.678' E 028 04.242'	1068	M	4
Swebe Swebe	one	SS-1-T1-dn	S 23 47.680' E 028 04.235'	1068	M	5
Swebe Swebe	one	SS-1-T1-ea	S 23 47.679' E 028 04.239'	1068	M	4
Swebe Swebe	one	SS-1-T1-eu	S 23 47.678' E 028 04.246'	1068	M	4
Swebe Swebe	one	SS-1-T1-ev	S 23 47.678' E 028 04.246'	1068	M	8
Swebe Swebe	one	SS-1-T1-et	S 23 47.678' E 028 04.246'	1068	M	4
Swebe Swebe	one	SS-1-T1-cx	S 23 47.681' E 028 04.235'	1068	M	6
Swebe Swebe	one	SS-1-T1-df	S 23 47.680' E 028 04.235'	1068	M	8
Swebe Swebe	one	SS-1-T1-r	S 23 47.685' E 028 04.228'	1068	M	12
Swebe Swebe	one	SS-1-T1-bq	S 23 47.685' E 028 04.231'	1068	M	10
Swebe Swebe	one	SS-1-T1-al	S 23 47.685' E 028 04.226'	1068	M	7
Swebe Swebe	one	SS-1-DT-29	S 23 47.687' E 028 04.210'	1078	M
Swebe Swebe	one	SS-1-T1-ac	S 23 47.685' E 028 04.228'	1068	M	7
Swebe Swebe	one	SS-1-T1-t	S 23 47.685' E 028 04.228'	1068	M	13
Swebe Swebe	one	SS-1-T1-q	S 23 47.685' E 028 04.228'	1068	M	8
Swebe Swebe	one	SS-1-T1-bk	S 23 47.685' E 028 04.231'	1068	M	11
Swebe Swebe	one	SS-1-T1-bo	S 23 47.685' E 028 04.231'	1068	M	4
Swebe Swebe	one	SS-1-DT-42	S 23 47.681 E 028 04.234'	1078	M
Swebe Swebe	one	SS-1-T1-bb	S 23 47.687' E 028 04.228'	1068	M	8
Swebe Swebe	one	SS-1-T1-a	S 23 47.694' E 028 04.210'	1068	M	13
Swebe Swebe	one	SS-1-DT-32	S 23 47.697' E 028 04.221'	1078	M
Swebe Swebe	one	SS-1-DT-41	S 23 47.685' E 028 04.232'	1078	M
Swebe Swebe	one	SS-1-T1-ay	S 23 47.687' E 028 04.228'	1068	M	8
Swebe Swebe	one	SS-1-T1-by	S 23 47.685' E 028 04.233'	1068	M	8
Swebe Swebe	one	SS-1-T1-bw	S 23 47.685' E 028 04.231'	1068	M	8
Swebe Swebe	one	SS-1-T1-bp	S 23 47.685' E 028 04.231'	1068	M	6
Swebe Swebe	one	SS-1-T1-aa	S 23 47.685' E 028 04.228'	1068	M	7
Swebe Swebe	one	SS-1-T1-m	S 23 47.685' E 028 04.228'	1068	M	3
Swebe Swebe	one	SS-1-T1-l	S 23 47.685' E 028 04.228'	1068	M	5
Swebe Swebe	one	SS-1-T1-am	S 23 47.685' E 028 04.226'	1068	M	9
Swebe Swebe	one	SS-1-T1-bd	S 23 47.687' E 028 04.228'	1068	M	2
Swebe Swebe	one	SS-1-T1-ca	S 23 47.685' E 028 04.233'	1068	M	9
Swebe Swebe	one	SS-1-T1-bv	S 23 47.685' E 028 04.231'	1068	M	9
Swebe Swebe	one	SS-1-T1-ap	S 23 47.685' E 028 04.226'	1068	M	7
Swebe Swebe	one	SS-1-T1-z	S 23 47.685' E 028 04.228'	1068	M	10
Swebe Swebe	one	SS-1-T1-p	S 23 47.685' E 028 04.228'	1068	M	8
Swebe Swebe	one	SS-1-T1-b	S 23 47.694' E 028 04.210'	1068	M	10
Swebe Swebe	one	SS-1-T1-y	S 23 47.685' E 028 04.228'	1068	M	9
Swebe Swebe	one	SS-1-T1-bn	S 23 47.685' E 028 04.231'	1068	M	10
Swebe Swebe	one	SS-1-T1-ba	S 23 47.687' E 028 04.228'	1068	M	5
Swebe Swebe	one	SS-1-T1-c	S 23 47.694' E 028 04.210'	1068	M	11
Swebe Swebe	one	SS-1-T1-bf	S 23 47.685' E 028 04.231'	1068	M	4
Swebe Swebe	one	SS-1-T1-bz	S 23 47.685' E 028 04.233'	1068	M	9
Swebe Swebe	one	SS-1-T1-ab	S 23 47.685' E 028 04.228'	1068	M	12
Swebe Swebe	one	SS-1-T1-n	S 23 47.685' E 028 04.228'	1068	M	8.5
Swebe Swebe	one	SS-1-T1-g	S 23 47.694' E 028 04.210'	1068	M	7
Swebe Swebe	one	SS-1-T1-bs	S 23 47.685' E 028 04.231'	1068	M	9
Swebe Swebe	one	SS-1-T1-x	S 23 47.685' E 028 04.228'	1068	M	11
Swebe Swebe	one	SS-1-DT-35	S 23 47.691' E 028 04.227'	1078	M
Swebe Swebe	one	SS-1-T1-aq	S 23 47.685' E 028 04.226'	1068	M	4
Swebe Swebe	one	SS-1-DT-31	S 23 47.687' E 028 04.210'	1078	M
Swebe Swebe	one	SS-1-DT-49	S 23 47.675 E 028 04.246'	1078	M
Swebe Swebe	one	SS-1-T1-d	S 23 47.694' E 028 04.210'	1068	M	10
Swebe Swebe	one	SS-1-DT-37	S 23 47.687' E 028 04.227'	1078	M
Swebe Swebe	one	SS-1-DT-34	S 23 47.690' E 028 04.224'	1078	M
Swebe Swebe	one	SS-1-T1-cu	S 23 47.684' E 028 04.233'	1068	M	6
Swebe Swebe	one	SS-1-T1-cs	S 23 47.685' E 028 04.235'	1068	M	10
Swebe Swebe	one	SS-1-T1-o	S 23 47.685' E 028 04.228'	1068	M	9
Swebe Swebe	one	SS-1-T1-dy	S 23 47.679' E 028 04.239'	1068	Non-sex	6
Swebe Swebe	one	SS-1-T1-ex	S 23 47.678' E 028 04.244'	1068	Non-sex	1
Swebe Swebe	one	SS-1-T1-em	S 23 47.678' E 028 04.242'	1068	Non-sex	1
Swebe Swebe	one	SS-1-T1-dv	S 23 47.680' E 028 04.235'	1068	Non-sex	3
Swebe Swebe	one	SS-1-T1-el	S 23 47.678' E 028 04.242'	1068	Non-sex	6
Swebe Swebe	one	SS-1-T1-dx	S 23 47.680' E 028 04.235'	1068	Non-sex	7
Swebe Swebe	one	SS-1-T1-du	S 23 47.680' E 028 04.235'	1068	Non-sex	5
Swebe Swebe	one	SS-1-T1-dt	S 23 47.680' E 028 04.235'	1068	Non-sex	6
Swebe Swebe	one	SS-1-T1-dw	S 23 47.680' E 028 04.235'	1068	Non-sex	7
Swebe Swebe	one	SS-1-T1-dh	S 23 47.680' E 028 04.235'	1068	Non-sex	5
Swebe Swebe	one	SS-1-T1-es	S 23 47.678' E 028 04.246'	1068	Non-sex	2
Swebe Swebe	one	SS-1-T1-dz	S 23 47.679' E 028 04.239'	1068	Non-sex	3
Swebe Swebe	one	SS-1-T1-dm	S 23 47.680' E 028 04.235'	1068	Non-sex	9
Swebe Swebe	one	SS-1-T1-ej	S 23 47.678' E 028 04.242'	1068	Non-sex	2
Swebe Swebe	one	SS-1-T1-dr	S 23 47.680' E 028 04.235'	1068	Non-sex	3
Swebe Swebe	one	SS-1-T1-ek	S 23 47.678' E 028 04.242'	1068	Non-sex	5
Swebe Swebe	one	SS-1-T1-ee	S 23 47.678' E 028 04.242'	1068	Non-sex	1
Swebe Swebe	one	SS-1-T1-dd	S 23 47.680' E 028 04.235'	1068	Non-sex	9
Swebe Swebe	one	SS-1-T1-dk	S 23 47.680' E 028 04.235'	1068	Non-sex	4
Swebe Swebe	one	SS-1-T1-ep	S 23 47.678' E 028 04.246'	1068	Non-sex	8
Swebe Swebe	one	SS-1-T1-eg	S 23 47.678' E 028 04.242'	1068	Non-sex	4
Swebe Swebe	one	SS-1-T1-dl	S 23 47.680' E 028 04.235'	1068	Non-sex	5
Swebe Swebe	one	SS-1-T1-cy	S 23 47.681' E 028 04.235'	1068	Non-sex	9.5
Swebe Swebe	one	SS-1-T1-cw	S 23 47.681' E 028 04.235'	1068	Non-sex	5
Swebe Swebe	one	SS-1-T1-eq	S 23 47.678' E 028 04.246'	1068	Non-sex	5
Swebe Swebe	one	SS-1-T1-en	S 23 47.678' E 028 04.246'	1068	Non-sex	10
Swebe Swebe	one	SS-1-T1-ey	S 23 47.678' E 028 04.244'	1068	Non-sex	2
Swebe Swebe	one	SS-1-T1-dg	S 23 47.680' E 028 04.235'	1068	Non-sex	5
Swebe Swebe	one	SS-1-T1-eo	S 23 47.678' E 028 04.246'	1068	Non-sex	10
Swebe Swebe	one	SS-1-T1-er	S 23 47.678' E 028 04.246'	1068	Non-sex	7
Swebe Swebe	one	SS-1-T1-dc	S 23 47.680' E 028 04.235'	1068	Non-sex	7
Swebe Swebe	one	SS-1-T1-ez	S 23 47.678' E 028 04.244'	1068	Non-sex	3
Swebe Swebe	one	SS-1-T1-dj	S 23 47.680' E 028 04.235'	1068	Non-sex	4
Swebe Swebe	one	SS-1-T1-de	S 23 47.680' E 028 04.235'	1068	Non-sex	9
Swebe Swebe	one	SS-1-T1-ch	S 23 47.685' E 028 04.234'	1068	Non-sex	6
Swebe Swebe	one	SS-1-T1-az	S 23 47.687' E 028 04.228'	1068	Non-sex	8
Swebe Swebe	one	SS-1-T1-ci	S 23 47.685' E 028 04.234'	1068	Non-sex	7
Swebe Swebe	one	SS-1-T1-cg	S 23 47.685' E 028 04.234'	1068	Non-sex	5
Swebe Swebe	one	SS-1-T1-ae	S 23 47.685' E 028 04.228'	1068	Non-sex	6
Swebe Swebe	one	SS-1-DT-50	S 23 47.677 E 028 04.242'	1078	Non-sex
Swebe Swebe	one	SS-1-T1-cq	S 23 47.685' E 028 04.235'	1068	Non-sex	5
Swebe Swebe	one	SS-1-T1-bx	S 23 47.685' E 028 04.231'	1068	Non-sex	6
Swebe Swebe	one	SS-1-T1-an	S 23 47.685' E 028 04.226'	1068	Non-sex	12
Swebe Swebe	one	SS-1-T1-w	S 23 47.685' E 028 04.228'	1068	Non-sex	9
Swebe Swebe	one	SS-1-T1-bg	S 23 47.685' E 028 04.231'	1068	Non-sex	6
Swebe Swebe	one	SS-1-T1-br	S 23 47.685' E 028 04.231'	1068	Non-sex	11
Swebe Swebe	one	SS-1-T1-v	S 23 47.685' E 028 04.228'	1068	Non-sex	6
Swebe Swebe	one	SS-1-T1-j	S 23 47.694' E 028 04.210'	1068	Non-sex	4
Swebe Swebe	one	SS-1-T1-bm	S 23 47.685' E 028 04.231'	1068	Non-sex	5
Swebe Swebe	one	SS-1-T1-bj	S 23 47.685' E 028 04.231'	1068	Non-sex	3
Swebe Swebe	one	SS-1-T1-bu	S 23 47.685' E 028 04.231'	1068	Non-sex	9
Swebe Swebe	one	SS-1-T1-af	S 23 47.685' E 028 04.226'	1068	Non-sex	7
Swebe Swebe	one	SS-1-T1-bi	S 23 47.685' E 028 04.231'	1068	Non-sex	2
Swebe Swebe	one	SS-1-T1-ao	S 23 47.685' E 028 04.226'	1068	Non-sex	9
Swebe Swebe	one	SS-1-T1-bl	S 23 47.685' E 028 04.231'	1068	Non-sex	10
Swebe Swebe	one	SS-1-DT-38	S 23 47.683' E 028 04.225'	1078	Non-sex
Swebe Swebe	one	SS-1-T1-ax	S 23 47.687' E 028 04.228'	1068	Non-sex	3
Swebe Swebe	one	SS-1-T1-cd	S 23 47.685' E 028 04.233'	1068	Non-sex	7
Swebe Swebe	one	SS-1-DT-30	S 23 47.687' E 028 04.210'	1078	Non-sex
Swebe Swebe	one	SS-1-T1-bh	S 23 47.685' E 028 04.231'	1068	Non-sex	8
Swebe Swebe	one	SS-1-DT-46	S 23 47.677 E 028 04.238'	1078	Non-sex
Swebe Swebe	one	SS-1-T1-cb	S 23 47.685' E 028 04.233'	1068	Non-sex	7
Swebe Swebe	one	SS-1-T1-ah	S 23 47.685' E 028 04.226'	1068	Non-sex	11
Swebe Swebe	one	SS-1-T1-be	S 23 47.685' E 028 04.231'	1068	Non-sex	2
Swebe Swebe	one	SS-1-T1-ad	S 23 47.685' E 028 04.228'	1068	Non-sex	6
Swebe Swebe	one	SS-1-DT-27	S 23 47.692' E 028 04.207'	1078	Non-sex
Swebe Swebe	one	SS-1-DT-43	S 23 47.681 E 028 04.237'	1078	Non-sex
Swebe Swebe	one	SS-1-DT-44	S 23 47.680 E 028 04.236'	1078	Non-sex
Swebe Swebe	one	SS-1-DT-48	S 23 47.680 E 028 04.244'	1078	Non-sex
Swebe Swebe	three	SS-3-T1-ak	S 23 47.356' E 028 04.745'	1084	F	8
Swebe Swebe	three	SS-3-T1-al	S 23 47.356' E 028 04.745'	1084	F	7
Swebe Swebe	three	SS-3-T1-aj	S 23 47.360' E 028 04.744'	1084	F	2
Swebe Swebe	three	SS-3-T1-ad	S 23 47.360' E 028 04.744'	1084	F	5
Swebe Swebe	three	SS-3-T1-z	S 23 47.362' E 028 04.744'	1084	F	1
Swebe Swebe	three	SS-3-T1-a	S 23 47.390' E 028 04.737'	1084	F	5
Swebe Swebe	three	SS-3-T1-ae	S 23 47.360' E 028 04.744'	1084	F	8
Swebe Swebe	three	SS-3-T1-b	S 23 47.390' E 028 04.737'	1084	F	4
Swebe Swebe	three	SS-3-T1-c	S 23 47.390' E 028 04.737'	1084	F	6
Swebe Swebe	three	SS-3-T1-f	S 23 47.387' E 028 04.739'	1084	F	5
Swebe Swebe	three	SS-3-T1-n	S 23 47.363' E 028 04.744'	1084	M	2
Swebe Swebe	three	SS-3-T1-m	S 23 47.363' E 028 04.744'	1084	M	6
Swebe Swebe	three	SS-3-T1-w	S 23 47.362' E 028 04.744'	1084	M	3
Swebe Swebe	three	SS-3-T1-g	S 23 47.380' E 028 04.739'	1084	M	3
Swebe Swebe	three	SS-3-T1-p	S 23 47.363' E 028 04.744'	1084	Non-sex	4
Swebe Swebe	three	SS-3-T1-i	S 23 47.370' E 028 04.742'	1084	Non-sex	3
Swebe Swebe	three	SS-3-T1-o	S 23 47.363' E 028 04.744'	1084	Non-sex	4
Swebe Swebe	three	SS-3-T1-q	S 23 47.363' E 028 04.744'	1084	Non-sex	7
Swebe Swebe	three	SS-3-T1-j	S 23 47.370' E 028 04.742'	1084	Non-sex	5
Swebe Swebe	three	SS-3-T1-h	S 23 47.370' E 028 04.742'	1084	Non-sex	4
Swebe Swebe	three	SS-3-T1-r	S 23 47.363' E 028 04.744'	1084	Non-sex	8
Swebe Swebe	three	SS-3-T1-aa	S 23 47.362' E 028 04.744'	1084	Non-sex	1
Swebe Swebe	three	SS-3-T1-ab	S 23 47.362' E 028 04.744'	1084	Non-sex	2
Swebe Swebe	three	SS-3-T1-ai	S 23 47.360' E 028 04.744'	1084	Non-sex	2
Swebe Swebe	three	SS-3-T1-d	S 23 47.390' E 028 04.737'	1084	Non-sex	3
Swebe Swebe	three	SS-3-T1-y	S 23 47.362' E 028 04.744'	1084	Non-sex	2
Swebe Swebe	three	SS-3-T1-ao	S 23 47.349' E 028 04.747'	1084	Non-sex	2
Swebe Swebe	three	SS-3-T1-t	S 23 47.363' E 028 04.744'	1084	Non-sex	3
Swebe Swebe	three	SS-3-T1-an	S 23 47.349' E 028 04.747'	1084	Non-sex	5
Swebe Swebe	three	SS-3-T1-x	S 23 47.362' E 028 04.744'	1084	Non-sex	3
Swebe Swebe	three	SS-3-T1-s	S 23 47.363' E 028 04.744'	1084	Non-sex	3
Swebe Swebe	three	SS-3-T1-ap	S 23 47.349' E 028 04.747'	1084	Non-sex	3
Swebe Swebe	three	SS-3-T1-u	S 23 47.362' E 028 04.744'	1084	Non-sex	1
Swebe Swebe	three	SS-3-T1-ah	S 23 47.360' E 028 04.744'	1084	Non-sex	4
Swebe Swebe	three	SS-3-T1-ag	S 23 47.360' E 028 04.744'	1084	Non-sex	5
Swebe Swebe	three	SS-3-T1-af	S 23 47.360' E 028 04.744'	1084	Non-sex	6
Swebe Swebe	three	SS-3-T1-v	S 23 47.362' E 028 04.744'	1084	Non-sex	2
Swebe Swebe	three	SS-3-T1-aq	S 23 47.349' E 028 04.747'	1084	Non-sex	3
Swebe Swebe	three	SS-3-T1-k	S 23 47.368' E 028 04.743'	1084	Non-sex	4
Swebe Swebe	three	SS-3-T1-e	S 23 47.390' E 028 04.737'	1084	Non-sex	5
Swebe Swebe	three	SS-3-T1-am	S 23 47.349' E 028 04.747'	1084	Non-sex	4
Swebe Swebe	three	SS-3-T1-l	S 23 47.368' E 028 04.743'	1084	Non-sex	5
Swebe Swebe	three	SS-3-T1-ac	S 23 47.362' E 028 04.744'	1084	Non-sex	2
Veloren	Felicite BY	VL-Fl-T1-o	S 24 47.182' E 028 22.539'	1334	F	20
Veloren	Felicite BY	VL-Fl-T1-d	S 24 47.184' E 028 22.542'	1334	F	12
Veloren	Felicite BY	VL-Fl-DT-4	S 24 47.183' E 028 22.541'	1334	F	17
Veloren	Felicite BY	VL-Fl-DT-9	S 24 47.176' E 028 22.537'	1334	F	11
Veloren	Felicite BY	VL-Fl-T1-ay	S 24 47.175' E 028 22.525'	1334	F	10.5
Veloren	Felicite BY	VL-Fl-DT-24	S 24 47.172' E 028 22.524'	1334	F	11
Veloren	Felicite BY	VL-Fl-T2-f	S 24 47.177' E 028 22.537'	1334	F	8
Veloren	Felicite BY	VL-Fl-DT-14	S 24 47.177' E 028 22.532'	1334	F	8
Veloren	Felicite BY	VL-Fl-T2-x	S 24 47.174' E 028 22.532'	1334	F	6
Veloren	Felicite BY	VL-Fl-T1-e	S 24 47.184' E 028 22.542'	1334	F	14
Veloren	Felicite BY	VL-Fl-T1-m	S 24 47.184' E 028 22.542'	1334	F	20
Veloren	Felicite BY	VL-Fl-DT-2	S 24 47.184' E 028 22.542'	1334	F	12.5
Veloren	Felicite BY	VL-Fl-DT-20	S 24 47.169' E 028 22.529'	1334	F	8
Veloren	Felicite BY	VL-Fl-T2-o	S 24 47.176' E 028 22.535'	1334	F	4
Veloren	Felicite BY	VL-Fl-DT-5	S 24 47.180' E 028 22.543'	1334	F	9
Veloren	Felicite BY	VL-Fl-DT-12	S 24 47.175' E 028 22.536'	1334	F	8
Veloren	Felicite BY	VL-Fl-T2-ab	S 24 47.171' E 028 22.529'	1334	F	4
Veloren	Felicite BY	VL-Fl-DT-21	S 24 47.169' E 028 22.529'	1334	F	12
Veloren	Felicite BY	VL-Fl-DT-7	S 24 47.179' E 028 22.539'	1334	F	16
Veloren	Felicite BY	VL-Fl-T1-l	S 24 47.184' E 028 22.542'	1334	F	12
Veloren	Felicite BY	VL-Fl-T1-ae	S 24 47.175' E 028 22.530'	1334	F	9.5
Veloren	Felicite BY	VL-Fl-T1-ad	S 24 47.175' E 028 22.530'	1334	F	10
Veloren	Felicite BY	VL-Fl-T1-x	S 24 47.175' E 028 22.532'	1334	F	6
Veloren	Felicite BY	VL-Fl-T1-z	S 24 47.175' E 028 22.532'	1334	F	5
Veloren	Felicite BY	VL-Fl-T1-r	S 24 47.181' E 028 22.538'	1334	F	7
Veloren	Felicite BY	VL-Fl-T1-a	S 24 47.184' E 028 22.544'	1334	F	8
Veloren	Felicite BY	VL-Fl-T1-w	S 24 47.175' E 028 22.532'	1334	F	4
Veloren	Felicite BY	VL-Fl-T1-ab	S 24 47.175' E 028 22.532'	1334	F	7.5
Veloren	Felicite BY	VL-Fl-DT-16	S 24 47.174' E 028 22.533'	1334	F	17
Veloren	Felicite BY	VL-Fl-T2-y	S 24 47.174' E 028 22.532'	1334	F	4
Veloren	Felicite BY	VL-Fl-T1-p	S 24 47.181' E 028 22.538'	1334	F	3
Veloren	Felicite BY	VL-Fl-DT-15	S 24 47.175' E 028 22.535'	1334	F	11
Veloren	Felicite BY	VL-Fl-T2-s	S 24 47.175' E 028 22.534'	1334	F	4
Veloren	Felicite BY	VL-Fl-T2-w	S 24 47.175' E 028 22.534'	1334	F	5
Veloren	Felicite BY	VL-Fl-T1-av	S 24 47.176' E 028 22.527'	1334	Non-sex	12
Veloren	Felicite BY	VL-Fl-T1-ap	S 24 47.177' E 028 22.527'	1334	Non-sex	4
Veloren	Felicite BY	VL-Fl-T2-g	S 24 47.175' E 028 22.536'	1334	Non-sex	2.5
Veloren	Felicite BY	VL-Fl-T1-aq	S 24 47.177' E 028 22.527'	1334	Non-sex	4
Veloren	Felicite BY	VL-Fl-T2-c	S 24 47.179' E 028 22.540'	1334	Non-sex	20
Veloren	Felicite BY	VL-Fl-T1-as	S 24 47.177' E 028 22.527'	1334	Non-sex	9
Veloren	Felicite BY	VL-Fl-T1-ao	S 24 47.177' E 028 22.527'	1334	Non-sex	7
Veloren	Felicite BY	VL-Fl-T1-ar	S 24 47.177' E 028 22.527'	1334	Non-sex	8
Veloren	Felicite BY	VL-Fl-T1-ax	S 24 47.175' E 028 22.525'	1334	Non-sex	17
Veloren	Felicite BY	VL-Fl-T2-i	S 24 47.175' E 028 22.536'	1334	Non-sex	10
Veloren	Felicite BY	VL-Fl-T1-an	S 24 47.177' E 028 22.527'	1334	Non-sex	4
Veloren	Felicite BY	VL-Fl-T2-b	S 24 47.179' E 028 22.540'	1334	Non-sex	1
Veloren	Felicite BY	VL-Fl-T1-al	S 24 47.175' E 028 22.530'	1334	Non-sex	3
Veloren	Felicite BY	VL-Fl-T2-l	S 24 47.175' E 028 22.536'	1334	Non-sex	10
Veloren	Felicite BY	VL-Fl-T1-b	S 24 47.184' E 028 22.544'	1334	Non-sex	8
Veloren	Felicite BY	VL-Fl-T1-ak	S 24 47.175' E 028 22.530'	1334	Non-sex	1
Veloren	Felicite BY	VL-Fl-T1-am	S 24 47.175' E 028 22.530'	1334	Non-sex	5
Veloren	Felicite BY	VL-Fl-T1-at	S 24 47.176' E 028 22.527'	1334	Non-sex	2
Veloren	Felicite BY	VL-Fl-T2-ae	S 24 47.170' E 028 22.527'	1334	Non-sex	4
Veloren	Felicite BY	VL-Fl-T2-m	S 24 47.175' E 028 22.536'	1334	Non-sex	8
Veloren	Felicite BY	VL-Fl-T2-k	S 24 47.175' E 028 22.536'	1334	Non-sex	13
Veloren	Felicite BY	VL-Fl-T2-h	S 24 47.175' E 028 22.536'	1334	Non-sex	7
Veloren	Felicite BY	VL-Fl-T1-aw	S 24 47.176' E 028 22.527'	1334	Non-sex	4
Veloren	Felicite BY	VL-Fl-T2-j	S 24 47.175' E 028 22.536'	1334	Non-sex	6.5
Veloren	Felicite BY	VL-Fl-T1-ah	S 24 47.175' E 028 22.530'	1334	Non-sex	7
Veloren	Felicite BY	VL-Fl-T1-ag	S 24 47.175' E 028 22.530'	1334	Non-sex	4
Veloren	Felicite BY	VL-Fl-T2-r	S 24 47.175' E 028 22.534'	1334	Non-sex	5
Veloren	Felicite BY	VL-Fl-T1-aj	S 24 47.175' E 028 22.530'	1334	Non-sex	3
Veloren	Felicite BY	VL-Fl-T2-a	S 24 47.180' E 028 22.542'	1334	Non-sex	4
Veloren	Felicite BY	VL-Fl-T1-n	S 24 47.184' E 028 22.542'	1334	Non-sex	6
Veloren	Felicite BY	VL-Fl-DT-1	S 24 47.183' E 028 22.542'	1334	Non-sex	7
Veloren	Felicite BY	VL-Fl-T2-t	S 24 47.175' E 028 22.534'	1334	Non-sex	10
Veloren	Felicite BY	VL-Fl-T2-u	S 24 47.175' E 028 22.534'	1334	Non-sex	6
Veloren	Felicite BY	VL-Fl-T2-d	S 24 47.177' E 028 22.537'	1334	M	4
Veloren	Felicite BY	VL-Fl-T1-ai	S 24 47.175' E 028 22.530'	1334	M	3
Veloren	Felicite BY	VL-Fl-T1-f	S 24 47.184' E 028 22.542'	1334	M	10
Veloren	Felicite BY	VL-Fl-DT-25	S 24 47.168' E 028 22.526'	1334	M	9
Veloren	Felicite BY	VL-Fl-T2-ad	S 24 47.170' E 028 22.527'	1334	M	6
Veloren	Felicite BY	VL-Fl-T1-h	S 24 47.184' E 028 22.542'	1334	M	5
Veloren	Felicite BY	VL-Fl-DT-23	S 24 47.172' E 028 22.527'	1334	M	8
Veloren	Felicite BY	VL-Fl-DT-17	S 24 47.174' E 028 22.535'	1334	M	15
Veloren	Felicite BY	VL-Fl-T2-e	S 24 47.177' E 028 22.537'	1334	M	9
Veloren	Felicite BY	VL-Fl-T1-au	S 24 47.176' E 028 22.527'	1334	M	6
Veloren	Felicite BY	VL-Fl-DT-10	S 24 47.176' E 028 22.537'	1334	M	8
Veloren	Felicite BY	VL-Fl-DT-11	S 24 47.176' E 028 22.537'	1334	M	9
Veloren	Felicite BY	VL-Fl-T1-i	S 24 47.184' E 028 22.542'	1334	M	13
Veloren	Felicite BY	VL-Fl-DT-8	S 24 47.177' E 028 22.537'	1334	M	12
Veloren	Felicite BY	VL-Fl-DT-13	S 24 47.175' E 028 22.536'	1334	M	6
Veloren	Felicite BY	VL-Fl-T1-g	S 24 47.184' E 028 22.542'	1334	M	4
Veloren	Felicite BY	VL-Fl-DT-6	S 24 47.178' E 028 22.541'	1334	M	10
Veloren	Felicite BY	VL-Fl-DT-3	S 24 47.184' E 028 22.541'	1334	M	7
Veloren	Felicite BY	VL-Fl-DT-22	S 24 47.170' E 028 22.528'	1334	M	8
Veloren	Felicite BY	VL-Fl-T2-n	S 24 47.176' E 028 22.535'	1334	M	5
Veloren	Felicite BY	VL-Fl-T1-aa	S 24 47.175' E 028 22.532'	1334	M	4.5
Veloren	Felicite BY	VL-Fl-T1-af	S 24 47.175' E 028 22.530'	1334	M	9
Veloren	Felicite BY	VL-Fl-T1-y	S 24 47.175' E 028 22.532'	1334	M	6.5
Veloren	Felicite BY	VL-Fl-T1-k	S 24 47.184' E 028 22.542'	1334	M	17
Veloren	Felicite BY	VL-Fl-T1-ac	S 24 47.175' E 028 22.530'	1334	M	5
Veloren	Felicite BY	VL-Fl-T2-p	S 24 47.176' E 028 22.535'	1334	M	5
Veloren	Felicite BY	VL-Fl-T1-c	S 24 47.184' E 028 22.542'	1334	M	9
Veloren	Felicite BY	VL-Fl-T1-q	S 24 47.181' E 028 22.538'	1334	M	4
Veloren	Felicite BY	VL-Fl-T2-af	S 24 47.170' E 028 22.527'	1334	M	5
Veloren	Felicite BY	VL-Fl-T2-q	S 24 47.176' E 028 22.535'	1334	M	14
Veloren	Felicite BY	VL-Fl-T2-v	S 24 47.175' E 028 22.534'	1334	M	10
Veloren	Felicite BY	VL-Fl-T2-z	S 24 47.174' E 028 22.532'	1334	M	3
Veloren	Felicite BY	VL-Fl-T2-aa	S 24 47.172' E 028 22.530'	1334	M	10
Veloren	Felicite BY	VL-Fl-T1-t	S 24 47.180' E 028 22.538'	1334	Non-sex	12
Veloren	Felicite BY	VL-Fl-T1-v	S 24 47.180' E 028 22.538'	1334	Non-sex	1
Veloren	Felicite BY	VL-Fl-T2-ac	S 24 47.171' E 028 22.529'	1334	Non-sex	8
Veloren	Felicite BY	VL-Fl-DT-19	S 24 47.170' E 028 22.530'	1334	Non-sex	6
Veloren	Felicite BY	VL-Fl-T1-j	S 24 47.184' E 028 22.542'	1334	Non-sex	16
Veloren	Felicite BY	VL-Fl-T1-u	S 24 47.180' E 028 22.538'	1334	Non-sex	12
Veloren	Felicite BY	VL-Fl-T1-s	S 24 47.180' E 028 22.538'	1334	Non-sex	14
Veloren	Felicite BY	VL-Fl-DT-18	S 24 47.172' E 028 22.536'	1334	Non-sex	4
Veloren	Main Gate	VL-Fl-T1-y	S 24 47.736' E 028 22.357'	1337	F	5
Veloren	Main Gate	VL-Fl-T1-g	S 24 47.745' E 028 22.378'	1337	F	10
Veloren	Main Gate	VL-Fl-T1-r	S 24 47.746' E 028 22.380'	1337	F	3
Veloren	Main Gate	VL-Fl-T1-e	S 24 47.745' E 028 22.378'	1337	F	3
Veloren	Main Gate	VL-Fl-T1-v	S 24 47.751' E 028 22.386'	1337	F	4
Veloren	Main Gate	VL-Fl-T1-x	S 24 47.751' E 028 22.386'	1337	F	4
Veloren	Main Gate	VL-Fl-T1-i	S 24 47.745' E 028 22.378'	1337	F	4
Veloren	Main Gate	VL-Fl-T1-z	S 24 47.751' E 028 22.386'	1337	F	2
Veloren	Main Gate	VL-Fl-T1-j	S 24 47.745' E 028 22.378'	1337	F	2
Veloren	Main Gate	VL-Fl-T1-l	S 24 47.746' E 028 22.380'	1337	F	3
Veloren	Main Gate	VL-Fl-T1-n	S 24 47.746' E 028 22.380'	1337	F	1
Veloren	Main Gate	VL-Fl-T1-m	5	1337	F	18
Veloren	Main Gate	VL-Fl-T1-d	S 24 47.736' E 028 22.353'	1337	F
Veloren	Main Gate	VL-Fl-T1-e	S 24 47.736' E 028 22.353'	1337	F	4
Veloren	Main Gate	VL-Fl-T1-v	S 24 47.736' E 028 22.357'	1337	F	14
Veloren	Main Gate	VL-Fl-T1-z	S 24 47.736' E 028 22.365'	1337	F	6
Veloren	Main Gate	VL-Fl-T1-b	S 24 47.736' E 028 22.351'	1337	F	16
Veloren	Main Gate	VL-Fl-T1-j	S 24 47.736' E 028 22.357'	1337	F	15
Veloren	Main Gate	VL-Fl-T1-a	S 24 47.736' E 028 22.351'	1337	F	15
Veloren	Main Gate	VL-Fl-T1-h	S 24 47.736' E 028 22.353'	1337	F	10
Veloren	Main Gate	VL-Fl-T1-r	S 24 47.736' E 028 22.357'	1337	F	8
Veloren	Main Gate	VL-Fl-T1-w	S 24 47.736' E 028 22.357'	1337	F	17
Veloren	Main Gate	VL-Fl-T1-a	S 24 47.743' E 028 22.376'	1337	F	5
Veloren	Main Gate	VL-Fl-T1-f	S 24 47.736' E 028 22.353'	1337	Non-sex	2
Veloren	Main Gate	VL-Fl-T1-o	S 24 47.746' E 028 22.380'	1337	Non-sex	1
Veloren	Main Gate	VL-Fl-T1-p	S 24 47.746' E 028 22.380'	1337	Non-sex	1
Veloren	Main Gate	VL-Fl-T1-h	S 24 47.745' E 028 22.378'	1337	Non-sex	1
Veloren	Main Gate	VL-Fl-T1-q	S 24 47.746' E 028 22.380'	1337	Non-sex	2
Veloren	Main Gate	VL-Fl-T1-g	S 24 47.736' E 028 22.353'	1337	Non-sex	7
Veloren	Main Gate	VL-Fl-T1-s	S 24 47.736' E 028 22.357'	1337	Non-sex	1
Veloren	Main Gate	VL-Fl-T1-x	S 24 47.736' E 028 22.357'	1337	Non-sex	7
Veloren	Main Gate	VL-Fl-T1-c	S 24 47.743' E 028 22.376'	1337	Non-sex	3
Veloren	Main Gate	VL-Fl-T1-w	S 24 47.751' E 028 22.386'	1337	Non-sex	3
Veloren	Main Gate	VL-Fl-T1-o	S 24 47.736' E 028 22.357'	1337	Non-sex	6
Veloren	Main Gate	VL-Fl-T1-u	S 24 47.736' E 028 22.357'	1337	Non-sex	3
Veloren	Main Gate	VL-Fl-T1-k	S 24 47.745' E 028 22.378'	1337	M	2
Veloren	Main Gate	VL-Fl-T1-m	S 24 47.746' E 028 22.380'	1337	M	2
Veloren	Main Gate	VL-Fl-T1-d	S 24 47.743' E 028 22.376'	1337	M	17
Veloren	Main Gate	VL-Fl-T1-k	S 24 47.736' E 028 22.357'	1337	M	3
Veloren	Main Gate	VL-Fl-T1-f	S 24 47.745' E 028 22.378'	1337	M	10
Veloren	Main Gate	VL-Fl-T1-y	S 24 47.751' E 028 22.386'	1337	M	2
Veloren	Main Gate	VL-Fl-T1-l	S 24 47.736' E 028 22.357'	1337	M	20
Veloren	Main Gate	VL-Fl-T1-i	S 24 47.736' E 028 22.353'	1337	M	3
Veloren	Main Gate	VL-Fl-T1-q	S 24 47.736' E 028 22.357'	1337	M	5
Veloren	Main Gate	VL-Fl-T1-n	S 24 47.736' E 028 22.357'	1337	M	5
Veloren	Main Gate	VL-Fl-T1-b	S 24 47.743' E 028 22.376'	1337	M	7
Veloren	Main Gate	VL-Fl-T1-p	S 24 47.736' E 028 22.357'	1337	M	16
Veloren	Main Gate	VL-Fl-T1-c	S 24 47.736' E 028 22.351'	1337	M	10
Veloren	Main Gate	VL-Fl-T1-u	S 24 47.746' E 028 22.380'	1337	Non-sex	1
Veloren	Main Gate	VL-Fl-T1-t	S 24 47.746' E 028 22.380'	1337	Non-sex	2
Veloren	Main Gate	VL-Fl-T1-s	S 24 47.746' E 028 22.380'	1337	Non-sex	3
Veloren	Main Gate	VL-Fl-T1-t	S 24 47.736' E 028 22.357'	1337	Non-sex	3

## Sheet: RWC
Site	Patch	Plant ID	Sex	RWC
Buffelskloof	rim surface	BK-RS-DT-10	F	13.3333
Buffelskloof	rim surface	BK-RS-DT-12	F	6.54206
Buffelskloof	rim surface	BK-RS-DT-16	F	8.69565
Buffelskloof	rim surface	BK-RS-DT-17	F	8.4507
Buffelskloof	rim surface	BK-RS-DT-20	F	9.09091
Buffelskloof	rim surface	BK-RS-DT-22	F	9.09091
Buffelskloof	rim surface	BK-RS-DT-23	F	15.2542
Buffelskloof	rim surface	BK-RS-DT-24	F	13.9073
Buffelskloof	rim surface	BK-RS-DT-6	F	6.04027
Buffelskloof	rim surface	BK-RS-DT-7	F	6.97674
Buffelskloof	rim surface	BK-RS-DT-1	M	7.28477
Buffelskloof	rim surface	BK-RS-DT-11	M	14.8148
Buffelskloof	rim surface	BK-RS-DT-14	M	7.69231
Buffelskloof	rim surface	BK-RS-DT-15	M	9.09091
Buffelskloof	rim surface	BK-RS-DT-18	M	21.4286
Buffelskloof	rim surface	BK-RS-DT-19	M	6.25
Buffelskloof	rim surface	BK-RS-DT-2	M	6.97674
Buffelskloof	rim surface	BK-RS-DT-25	M	14.6341
Buffelskloof	rim surface	BK-RS-DT-3	M	4.0404
Buffelskloof	rim surface	BK-RS-DT-4	M	12.7517
Buffelskloof	rim surface	BK-RS-DT-8	M	4
Buffelskloof	rim surface	BK-RS-DT-9	M	4.49438
Swebe Swebe	one	SS1-DT-26	F	7.94979
Swebe Swebe	one	SS1-DT-28	F	16.6667
Swebe Swebe	one	SS1-DT-33	F	0
Swebe Swebe	one	SS1-DT-36	F	6.77966
Swebe Swebe	one	SS1-DT-39	F	7.76699
Swebe Swebe	one	SS1-DT-40	F	8.6758
Swebe Swebe	one	SS1-DT-45	F	6.25
Swebe Swebe	one	SS1-DT-47	F	9.72222
Swebe Swebe	one	SS1-DT-29	M	12.9213
Swebe Swebe	one	SS1-DT-31	M	5.75916
Swebe Swebe	one	SS1-DT-34	M	1.31579
Swebe Swebe	one	SS1-DT-35	M	14.0625
Swebe Swebe	one	SS1-DT-37	M	11.6022
Swebe Swebe	one	SS1-DT-42	M	11.0672
Swebe Swebe	one	SS1-DT-49	M	11.6162
Swebe Swebe	one	SS1-DT-27	F	18.1416
Swebe Swebe	one	SS1-DT-30	F	8.60215
Swebe Swebe	one	SS1-DT-32	M	13.5514
Swebe Swebe	one	SS1-DT-38	F	6.97674
Swebe Swebe	one	SS1-DT-43	M	10.2564
Swebe Swebe	one	SS1-DT-44	M	10.9195
Swebe Swebe	one	SS1-DT-46	M	7.84314
Swebe Swebe	one	SS1-DT-48	M	12.7907
Swebe Swebe	one	SS1-DT-50	F	13.2948
Veloren	Felicite BY	VL-Fl-DT-12	F	13.9073
Veloren	Felicite BY	VL-Fl-DT-14	F	10
Veloren	Felicite BY	VL-Fl-DT-15	F	7.89474
Veloren	Felicite BY	VL-Fl-DT-16	F	9.35673
Veloren	Felicite BY	VL-Fl-DT-20	F	11.215
Veloren	Felicite BY	VL-Fl-DT-21	F	13.6691
Veloren	Felicite BY	VL-Fl-DT-4	F	2.17391
Veloren	Felicite BY	VL-Fl-DT-5	F	9.09091
Veloren	Felicite BY	VL-Fl-DT-7	F	4.92958
Veloren	Felicite BY	VL-Fl-DT-9	F	9.93789
Veloren	Felicite BY	VL-Fl-DT-10	M	8.75912
Veloren	Felicite BY	VL-Fl-DT-11	M	8.75912
Veloren	Felicite BY	VL-Fl-DT-13	M	10.1796
Veloren	Felicite BY	VL-Fl-DT-17	M	1.40845
Veloren	Felicite BY	VL-Fl-DT-22	M	7.56303
Veloren	Felicite BY	VL-Fl-DT-23	M	10.1562
Veloren	Felicite BY	VL-Fl-DT-3	M	6.47482
Veloren	Felicite BY	VL-Fl-DT-6	M	9.09091
Veloren	Felicite BY	VL-Fl-DT-8	M	13.7931
Veloren	Felicite BY	VL-Fl-DT-1	M	2.68456
Veloren	Felicite BY	VL-Fl-DT-18	M	18.0328
Veloren	Felicite BY	VL-Fl-DT-19	M	8.65385

## Sheet: Precent recovery
Site	Plant ID	Sex	Rep #	Length (cm)	Percent dead leaves
Buffelskloof	6	F	a	7	0
Buffelskloof	6	F	b	7	0
Buffelskloof	6	F	c	7.5	0
Buffelskloof	7	F	a	7.5	0
Buffelskloof	7	F	b	7.5	0
Buffelskloof	7	F	c	7	0
Buffelskloof	10	F	a	7.7	0
Buffelskloof	10	F	b	7.3	0
Buffelskloof	10	F	c	7.6	0
Buffelskloof	12	F	a	7	0
Buffelskloof	12	F	b	8.1	0
Buffelskloof	12	F	c	7.6	0
Buffelskloof	16	F	a	6.9	0
Buffelskloof	16	F	b	6.8	0
Buffelskloof	16	F	c	8.1	0
Buffelskloof	17	F	a	8.9	0
Buffelskloof	17	F	b	8.7	0
Buffelskloof	17	F	c	9.3	0
Buffelskloof	20	F	a	7.2	0
Buffelskloof	20	F	b	7.6	0
Buffelskloof	20	F	c	7.1	0
Buffelskloof	22	F	a	8.1	0
Buffelskloof	22	F	b	8.4	0
Buffelskloof	22	F	c	7.7	0
Buffelskloof	23	F	a	8.7	0
Buffelskloof	23	F	b	8	0
Buffelskloof	23	F	c	6.7	0
Buffelskloof	24	F	b	7.5	0
Buffelskloof	24	F	c	8.1	0
Buffelskloof	24	F	a	7.1	0.0138889
Buffelskloof	1	M	a	7.8	0
Buffelskloof	1	M	b	8.8	0
Buffelskloof	1	M	c	8.7	0
Buffelskloof	2	M	a	7	0
Buffelskloof	2	M	b	7	0
Buffelskloof	2	M	c	7	0
Buffelskloof	3	M	a	8	0
Buffelskloof	3	M	b	7.5	0
Buffelskloof	3	M	c	7	0
Buffelskloof	4	M	a	7	0
Buffelskloof	4	M	b	7.5	0
Buffelskloof	4	M	c	8	0
Buffelskloof	8	M	a	9	0
Buffelskloof	8	M	b	8	0
Buffelskloof	8	M	c	6.5	0
Buffelskloof	9	M	b	6	0
Buffelskloof	9	M	c	6	0
Buffelskloof	9	M	a	6.5	0.00757576
Buffelskloof	11	M	a	8	0
Buffelskloof	11	M	b	7.9	0
Buffelskloof	11	M	c	7.2	0
Buffelskloof	14	M	b	8.6	0
Buffelskloof	14	M	c	7.6	0
Buffelskloof	14	M	a	7.7	0.00925926
Buffelskloof	15	M	a	8.7	0
Buffelskloof	15	M	b	9.9	0
Buffelskloof	15	M	c	8.1	0
Buffelskloof	18	M	a	7.2	0
Buffelskloof	18	M	b	7.5	0
Buffelskloof	18	M	c	6.8	0
Buffelskloof	19	M	a	8.1	0
Buffelskloof	19	M	b	8	0
Buffelskloof	19	M	c	7.3	0
Buffelskloof	25	M	a	8	0
Buffelskloof	25	M	b	8.3	0
Buffelskloof	25	M	c	7.4	0
Swebe Swebe	26	F	b	10	0
Swebe Swebe	26	F	c	10	0
Swebe Swebe	26	F	a	9	0.0185185
Swebe Swebe	28	F	a	10.5	0
Swebe Swebe	28	F	b	9.5	0
Swebe Swebe	28	F	c	10.5	0
Swebe Swebe	33	F	a	10.6	0
Swebe Swebe	33	F	b	11.2	0
Swebe Swebe	33	F	c	13.2	0
Swebe Swebe	36	F	a	13.9	0
Swebe Swebe	36	F	b	13	0
Swebe Swebe	36	F	c	10.6	0
Swebe Swebe	39	F	a	10.8	0
Swebe Swebe	39	F	b	11.8	0
Swebe Swebe	39	F	c	10.7	0
Swebe Swebe	40	F	a	11.2	0
Swebe Swebe	40	F	b	11.9	0.00833333
Swebe Swebe	40	F	c	12	0.0166667
Swebe Swebe	45	F	a	13	0
Swebe Swebe	45	F	c	11.9	0
Swebe Swebe	45	F	b	11.3	0.00490196
Swebe Swebe	47	F	a	12.1	0
Swebe Swebe	47	F	b	10.5	0
Swebe Swebe	47	F	c	10.1	0
Swebe Swebe	29	M	a	12.1	0
Swebe Swebe	29	M	b	9.8	0
Swebe Swebe	29	M	c	10.2	0
Swebe Swebe	31	M	a	12	0
Swebe Swebe	31	M	b	11	0
Swebe Swebe	31	M	c	11	0
Swebe Swebe	34	M	a	11.2	0
Swebe Swebe	34	M	b	11	0
Swebe Swebe	34	M	c	9.5	0
Swebe Swebe	35	M	a	13.1	0
Swebe Swebe	35	M	b	12.4	0
Swebe Swebe	35	M	c	11.9	0
Swebe Swebe	37	M	a	11.1	0
Swebe Swebe	37	M	b	11.4	0
Swebe Swebe	37	M	c	10.4	0
Swebe Swebe	42	M	a	9.7	0
Swebe Swebe	42	M	b	11.1	0
Swebe Swebe	42	M	c	11.5	0
Swebe Swebe	49	M	a	13.3	0
Swebe Swebe	49	M	b	12.4	0
Swebe Swebe	49	M	c	12.2	0
Swebe Swebe	27	F	a	8.5	0
Swebe Swebe	27	F	b	10.5	0
Swebe Swebe	27	F	c	10	0
Swebe Swebe	30	F	a	9.5	0
Swebe Swebe	30	F	b	9.5	0
Swebe Swebe	30	F	c	9	0.00694444
Swebe Swebe	38	F	b	11.9	0
Swebe Swebe	38	F	c	10.8	0
Swebe Swebe	38	F	a	12.3	0.0166667
Swebe Swebe	43	M	a	11.9	0
Swebe Swebe	43	M	b	11.6	0
Swebe Swebe	43	M	c	13.3	0
Swebe Swebe	44	M	a	12.6	0
Swebe Swebe	44	M	b	12.1	0
Swebe Swebe	44	M	c	11.3	0
Swebe Swebe	46	M	b	11.9	0
Swebe Swebe	46	M	c	10.8	0
Swebe Swebe	46	M	a	11.7	0.00595238
Swebe Swebe	48	M	a	10.2	0
Swebe Swebe	48	M	b	11.4	0
Swebe Swebe	48	M	c	11.7	0
Swebe Swebe	50	F	a	10.9	0
Swebe Swebe	50	F	b	8.7	0
Veloren	4	F	b	7	0
Veloren	4	F	c	8	0
Veloren	4	F	a	8	0.00833333
Veloren	5	F	a	9	0
Veloren	5	F	b	9	0
Veloren	5	F	c	8.5	0
Veloren	7	F	a	8.5	0
Veloren	7	F	b	9.5	0
Veloren	7	F	c	10	0.00694444
Veloren	9	F	a	7.8	0
Veloren	9	F	b	9.2	0
Veloren	9	F	c	8.8	0
Veloren	12	F	a	8.6	0
Veloren	12	F	b	8.5	0
Veloren	12	F	c	9.3	0.00757576
Veloren	14	F	b	6.3	0
Veloren	14	F	a	7.5	0.025641
Veloren	14	F	c	8.8	0.0357143
Veloren	15	F	a	8.4	0
Veloren	15	F	b	9.9	0
Veloren	15	F	c	8.7	0
Veloren	16	F	a	9.1	0
Veloren	16	F	c	9.9	0
Veloren	16	F	b	7.9	0.00757576
Veloren	20	F	a	9.2	0
Veloren	20	F	b	8.1	0
Veloren	20	F	c	9	0.0119048
Veloren	21	F	a	10.5	0
Veloren	21	F	b	11.2	0
Veloren	21	F	c	9.4	0
Veloren	3	M	a	10	0
Veloren	3	M	b	11	0.00490196
Veloren	3	M	c	9	0.00877193
Veloren	6	M	a	9.5	0
Veloren	6	M	b	9.5	0
Veloren	6	M	c	9.5	0
Veloren	8	M	a	9.3	0
Veloren	8	M	c	7.5	0
Veloren	8	M	b	8.5	0.00555556
Veloren	10	M	a	10.8	0
Veloren	10	M	b	10.4	0
Veloren	10	M	c	9.6	0
Veloren	11	M	a	7.5	0
Veloren	11	M	b	10.9	0
Veloren	11	M	c	8.6	0
Veloren	13	M	a	8.6	0
Veloren	13	M	b	9.1	0
Veloren	13	M	c	8.3	0.00641026
Veloren	17	M	a	8	0
Veloren	17	M	b	8.7	0
Veloren	17	M	c	9	0
Veloren	22	M	b	8.8	0.00925926
Veloren	22	M	c	8.5	0.0119048
Veloren	22	M	a	7.9	0.0714286
Veloren	23	M	a	8	0
Veloren	23	M	b	9.3	0
Veloren	23	M	c	9.1	0
Veloren	1	M	a	10	0
Veloren	1	M	b	9.5	0
Veloren	1	M	c	10	0.00490196
Veloren	18	M	a	7	0
Veloren	18	M	c	7.2	0.00595238
Veloren	18	M	b	8.3	0.0111111
Veloren	19	M	b	7.5	0
Veloren	19	M	c	8.7	0
Veloren	19	M	a	7.7	0.0625

## Sheet: Rehydration
Site	Plant ID	Sex	Rep #	Timepoint	Length (cm)	Proportion open
Buffelskloof	6	F	a	0	7	0
Buffelskloof	6	F	b	0	7	0
Buffelskloof	6	F	c	0	7.5	0
Buffelskloof	6	F	a	2	7	0.5
Buffelskloof	6	F	b	2	7	0.285714
Buffelskloof	6	F	c	2	7.5	0.5
Buffelskloof	6	F	a	4	7	1
Buffelskloof	6	F	b	4	7	0.857143
Buffelskloof	6	F	c	4	7.5	0.833333
Buffelskloof	6	F	a	8	7	1
Buffelskloof	6	F	b	8	7	1
Buffelskloof	6	F	c	8	7.5	1
Buffelskloof	6	F	a	12	7	1
Buffelskloof	6	F	b	12	7	1
Buffelskloof	6	F	c	12	7.5	1
Buffelskloof	6	F	a	24	7	1
Buffelskloof	6	F	b	24	7	1
Buffelskloof	6	F	c	24	7.5	1
Buffelskloof	7	F	a	0	7.5	0
Buffelskloof	7	F	b	0	7.5	0
Buffelskloof	7	F	c	0	7	0
Buffelskloof	7	F	a	2	7.5	0.333333
Buffelskloof	7	F	b	2	7.5	0.444444
Buffelskloof	7	F	c	2	7	0.375
Buffelskloof	7	F	a	4	7.5	0.777778
Buffelskloof	7	F	b	4	7.5	0.777778
Buffelskloof	7	F	c	4	7	0.75
Buffelskloof	7	F	a	8	7.5	0.888889
Buffelskloof	7	F	b	8	7.5	0.888889
Buffelskloof	7	F	c	8	7	0.875
Buffelskloof	7	F	a	12	7.5	1
Buffelskloof	7	F	b	12	7.5	1
Buffelskloof	7	F	c	12	7	1
Buffelskloof	7	F	a	24	7.5	1
Buffelskloof	7	F	b	24	7.5	1
Buffelskloof	7	F	c	24	7	1
Buffelskloof	10	F	a	0	7.7	0
Buffelskloof	10	F	b	0	7.3	0
Buffelskloof	10	F	c	0	7.6	0
Buffelskloof	10	F	a	2	7.7	0.555556
Buffelskloof	10	F	b	2	7.3	0.333333
Buffelskloof	10	F	c	2	7.6	0.636364
Buffelskloof	10	F	a	4	7.7	0.777778
Buffelskloof	10	F	b	4	7.3	0.777778
Buffelskloof	10	F	c	4	7.6	0.818182
Buffelskloof	10	F	a	8	7.7	0.777778
Buffelskloof	10	F	b	8	7.3	0.888889
Buffelskloof	10	F	c	8	7.6	0.818182
Buffelskloof	10	F	a	12	7.7	0.888889
Buffelskloof	10	F	b	12	7.3	1
Buffelskloof	10	F	c	12	7.6	0.909091
Buffelskloof	10	F	a	24	7.7	1
Buffelskloof	10	F	b	24	7.3	1
Buffelskloof	10	F	c	24	7.6	1
Buffelskloof	12	F	a	0	7	0
Buffelskloof	12	F	b	0	8.1	0
Buffelskloof	12	F	c	0	7.6	0
Buffelskloof	12	F	a	2	7	0.444444
Buffelskloof	12	F	b	2	8.1	0.615385
Buffelskloof	12	F	c	2	7.6	0.545455
Buffelskloof	12	F	a	4	7	0.888889
Buffelskloof	12	F	b	4	8.1	0.846154
Buffelskloof	12	F	c	4	7.6	0.909091
Buffelskloof	12	F	a	8	7	1
Buffelskloof	12	F	b	8	8.1	1
Buffelskloof	12	F	c	8	7.6	1
Buffelskloof	12	F	a	12	7	1
Buffelskloof	12	F	b	12	8.1	1
Buffelskloof	12	F	c	12	7.6	1
Buffelskloof	12	F	a	24	7	1
Buffelskloof	12	F	b	24	8.1	1
Buffelskloof	12	F	c	24	7.6	1
Buffelskloof	16	F	a	0	6.9	0
Buffelskloof	16	F	b	0	6.8	0
Buffelskloof	16	F	c	0	8.1	0
Buffelskloof	16	F	a	2	6.9	0.125
Buffelskloof	16	F	b	2	6.8	0.285714
Buffelskloof	16	F	c	2	8.1	0.25
Buffelskloof	16	F	a	4	6.9	0.625
Buffelskloof	16	F	b	4	6.8	0.714286
Buffelskloof	16	F	c	4	8.1	0.625
Buffelskloof	16	F	a	8	6.9	0.75
Buffelskloof	16	F	b	8	6.8	1
Buffelskloof	16	F	c	8	8.1	0.75
Buffelskloof	16	F	a	12	6.9	0.875
Buffelskloof	16	F	b	12	6.8	1
Buffelskloof	16	F	c	12	8.1	1
Buffelskloof	16	F	a	24	6.9	1
Buffelskloof	16	F	b	24	6.8	1
Buffelskloof	16	F	c	24	8.1	1
Buffelskloof	17	F	a	0	8.9	0
Buffelskloof	17	F	b	0	8.7	0
Buffelskloof	17	F	c	0	9.3	0
Buffelskloof	17	F	a	2	8.9	0.444444
Buffelskloof	17	F	b	2	8.7	0.777778
Buffelskloof	17	F	c	2	9.3	0.7
Buffelskloof	17	F	a	4	8.9	0.777778
Buffelskloof	17	F	b	4	8.7	1
Buffelskloof	17	F	c	4	9.3	1
Buffelskloof	17	F	a	8	8.9	1
Buffelskloof	17	F	b	8	8.7	1
Buffelskloof	17	F	c	8	9.3	1
Buffelskloof	17	F	a	12	8.9	1
Buffelskloof	17	F	b	12	8.7	1
Buffelskloof	17	F	c	12	9.3	1
Buffelskloof	17	F	a	24	8.9	1
Buffelskloof	17	F	b	24	8.7	1
Buffelskloof	17	F	c	24	9.3	1
Buffelskloof	20	F	a	0	7.2	0
Buffelskloof	20	F	b	0	7.6	0
Buffelskloof	20	F	c	0	7.1	0
Buffelskloof	20	F	a	2	7.2	0.5
Buffelskloof	20	F	b	2	7.6	0.545455
Buffelskloof	20	F	c	2	7.1	0.428571
Buffelskloof	20	F	a	4	7.2	0.8
Buffelskloof	20	F	b	4	7.6	0.909091
Buffelskloof	20	F	c	4	7.1	0.857143
Buffelskloof	20	F	a	8	7.2	1
Buffelskloof	20	F	b	8	7.6	1
Buffelskloof	20	F	c	8	7.1	1
Buffelskloof	20	F	a	12	7.2	1
Buffelskloof	20	F	b	12	7.6	1
Buffelskloof	20	F	c	12	7.1	1
Buffelskloof	20	F	a	24	7.2	1
Buffelskloof	20	F	b	24	7.6	1
Buffelskloof	20	F	c	24	7.1	1
Buffelskloof	22	F	a	0	8.1	0
Buffelskloof	22	F	b	0	8.4	0
Buffelskloof	22	F	c	0	7.7	0
Buffelskloof	22	F	a	2	8.1	0.5
Buffelskloof	22	F	b	2	8.4	0.5
Buffelskloof	22	F	c	2	7.7	0.375
Buffelskloof	22	F	a	4	8.1	0.875
Buffelskloof	22	F	b	4	8.4	0.875
Buffelskloof	22	F	c	4	7.7	0.875
Buffelskloof	22	F	a	8	8.1	1
Buffelskloof	22	F	b	8	8.4	1
Buffelskloof	22	F	c	8	7.7	1
Buffelskloof	22	F	a	12	8.1	1
Buffelskloof	22	F	b	12	8.4	1
Buffelskloof	22	F	c	12	7.7	1
Buffelskloof	22	F	a	24	8.1	1
Buffelskloof	22	F	b	24	8.4	1
Buffelskloof	22	F	c	24	7.7	1
Buffelskloof	23	F	a	0	8.7	0
Buffelskloof	23	F	b	0	8	0
Buffelskloof	23	F	c	0	6.7	0
Buffelskloof	23	F	a	2	8.7	0.363636
Buffelskloof	23	F	b	2	8	0.444444
Buffelskloof	23	F	c	2	6.7	0.5
Buffelskloof	23	F	a	4	8.7	0.909091
Buffelskloof	23	F	b	4	8	0.777778
Buffelskloof	23	F	c	4	6.7	0.75
Buffelskloof	23	F	a	8	8.7	1
Buffelskloof	23	F	b	8	8	0.888889
Buffelskloof	23	F	c	8	6.7	0.875
Buffelskloof	23	F	a	12	8.7	1
Buffelskloof	23	F	b	12	8	1
Buffelskloof	23	F	c	12	6.7	1
Buffelskloof	23	F	a	24	8.7	1
Buffelskloof	23	F	b	24	8	1
Buffelskloof	23	F	c	24	6.7	1
Buffelskloof	24	F	a	0	7.1	0
Buffelskloof	24	F	b	0	7.5	0
Buffelskloof	24	F	c	0	8.1	0
Buffelskloof	24	F	a	2	7.1	0.333333
Buffelskloof	24	F	b	2	7.5	0.5
Buffelskloof	24	F	c	2	8.1	0.333333
Buffelskloof	24	F	a	4	7.1	0.833333
Buffelskloof	24	F	b	4	7.5	0.9
Buffelskloof	24	F	c	4	8.1	0.777778
Buffelskloof	24	F	a	8	7.1	1
Buffelskloof	24	F	b	8	7.5	1
Buffelskloof	24	F	c	8	8.1	0.888889
Buffelskloof	24	F	a	12	7.1	1
Buffelskloof	24	F	b	12	7.5	1.2
Buffelskloof	24	F	c	12	8.1	1
Buffelskloof	24	F	a	24	7.1	1
Buffelskloof	24	F	b	24	7.5	1
Buffelskloof	24	F	c	24	8.1	1
Buffelskloof	9	M	a	0	6.5	0
Buffelskloof	9	M	b	0	6	0
Buffelskloof	9	M	c	0	6	0
Buffelskloof	9	M	a	2	6.5	0.636364
Buffelskloof	9	M	b	2	6	0.615385
Buffelskloof	9	M	c	2	6	0.583333
Buffelskloof	9	M	a	4	6.5	0.818182
Buffelskloof	9	M	b	4	6	0.846154
Buffelskloof	9	M	c	4	6	0.833333
Buffelskloof	9	M	a	8	6.5	1
Buffelskloof	9	M	b	8	6	1
Buffelskloof	9	M	c	8	6	1
Buffelskloof	9	M	a	12	6.5	1
Buffelskloof	9	M	b	12	6	1
Buffelskloof	9	M	c	12	6	1
Buffelskloof	9	M	a	24	6.5	1
Buffelskloof	9	M	b	24	6	1
Buffelskloof	9	M	c	24	6	1
Buffelskloof	2	M	a	0	7	0
Buffelskloof	2	M	b	0	7	0
Buffelskloof	2	M	c	0	7	0
Buffelskloof	2	M	a	2	7	0.166667
Buffelskloof	2	M	b	2	7	0
Buffelskloof	2	M	c	2	7	0.428571
Buffelskloof	2	M	a	4	7	0.5
Buffelskloof	2	M	b	4	7	0.571429
Buffelskloof	2	M	c	4	7	0.714286
Buffelskloof	2	M	a	8	7	0.833333
Buffelskloof	2	M	b	8	7	0.857143
Buffelskloof	2	M	c	8	7	0.857143
Buffelskloof	2	M	a	12	7	1
Buffelskloof	2	M	b	12	7	1
Buffelskloof	2	M	c	12	7	0.857143
Buffelskloof	2	M	a	24	7	1
Buffelskloof	2	M	b	24	7	1
Buffelskloof	2	M	c	24	7	1
Buffelskloof	3	M	a	0	8	0
Buffelskloof	3	M	b	0	7.5	0
Buffelskloof	3	M	c	0	7	0
Buffelskloof	3	M	a	2	8	0.5
Buffelskloof	3	M	b	2	7.5	0.733333
Buffelskloof	3	M	c	2	7	0.615385
Buffelskloof	3	M	a	4	8	0.666667
Buffelskloof	3	M	b	4	7.5	0.8
Buffelskloof	3	M	c	4	7	0.769231
Buffelskloof	3	M	a	8	8	0.833333
Buffelskloof	3	M	b	8	7.5	1
Buffelskloof	3	M	c	8	7	1
Buffelskloof	3	M	a	12	8	0.944444
Buffelskloof	3	M	b	12	7.5	1
Buffelskloof	3	M	c	12	7	1
Buffelskloof	3	M	a	24	8	1
Buffelskloof	3	M	b	24	7.5	1
Buffelskloof	3	M	c	24	7	1
Buffelskloof	4	M	a	0	7	0
Buffelskloof	4	M	b	0	7.5	0
Buffelskloof	4	M	c	0	8	0
Buffelskloof	4	M	a	2	7	0.222222
Buffelskloof	4	M	b	2	7.5	0.25
Buffelskloof	4	M	c	2	8	0.111111
Buffelskloof	4	M	a	4	7	0.888889
Buffelskloof	4	M	b	4	7.5	0.75
Buffelskloof	4	M	c	4	8	0.555556
Buffelskloof	4	M	a	8	7	1
Buffelskloof	4	M	b	8	7.5	1
Buffelskloof	4	M	c	8	8	1
Buffelskloof	4	M	a	12	7	1
Buffelskloof	4	M	b	12	7.5	1
Buffelskloof	4	M	c	12	8	1
Buffelskloof	4	M	a	24	7	1
Buffelskloof	4	M	b	24	7.5	1
Buffelskloof	4	M	c	24	8	1
Buffelskloof	8	M	a	0	9	0
Buffelskloof	8	M	b	0	8	0
Buffelskloof	8	M	c	0	6.5	0
Buffelskloof	8	M	a	2	9	0.285714
Buffelskloof	8	M	b	2	8	0.538462
Buffelskloof	8	M	c	2	6.5	0.333333
Buffelskloof	8	M	a	4	9	0.785714
Buffelskloof	8	M	b	4	8	0.846154
Buffelskloof	8	M	c	4	6.5	0.888889
Buffelskloof	8	M	a	8	9	1
Buffelskloof	8	M	b	8	8	1
Buffelskloof	8	M	c	8	6.5	1
Buffelskloof	8	M	a	12	9	1
Buffelskloof	8	M	b	12	8	1
Buffelskloof	8	M	c	12	6.5	1
Buffelskloof	8	M	a	24	9	1
Buffelskloof	8	M	b	24	8	1
Buffelskloof	8	M	c	24	6.5	1
Buffelskloof	1	M	a	0	7.8	0
Buffelskloof	1	M	b	0	8.8	0
Buffelskloof	1	M	c	0	8.7	0
Buffelskloof	1	M	a	2	7.8	0.636364
Buffelskloof	1	M	b	2	8.8	0.555556
Buffelskloof	1	M	c	2	8.7	0.769231
Buffelskloof	1	M	a	4	7.8	0.818182
Buffelskloof	1	M	b	4	8.8	0.888889
Buffelskloof	1	M	c	4	8.7	1
Buffelskloof	1	M	a	8	7.8	1
Buffelskloof	1	M	b	8	8.8	1
Buffelskloof	1	M	c	8	8.7	1
Buffelskloof	1	M	a	12	7.8	1
Buffelskloof	1	M	b	12	8.8	1
Buffelskloof	1	M	c	12	8.7	1
Buffelskloof	1	M	a	24	7.8	1
Buffelskloof	1	M	b	24	8.8	1
Buffelskloof	1	M	c	24	8.7	1
Buffelskloof	11	M	a	0	8	0
Buffelskloof	11	M	b	0	7.9	0
Buffelskloof	11	M	c	0	7.2	0
Buffelskloof	11	M	a	2	8	0.25
Buffelskloof	11	M	b	2	7.9	0.4
Buffelskloof	11	M	c	2	7.2	0.5
Buffelskloof	11	M	a	4	8	0.875
Buffelskloof	11	M	b	4	7.9	0.8
Buffelskloof	11	M	c	4	7.2	0.625
Buffelskloof	11	M	a	8	8	1
Buffelskloof	11	M	b	8	7.9	1
Buffelskloof	11	M	c	8	7.2	0.875
Buffelskloof	11	M	a	12	8	1
Buffelskloof	11	M	b	12	7.9	1
Buffelskloof	11	M	c	12	7.2	1
Buffelskloof	11	M	a	24	8	1
Buffelskloof	11	M	b	24	7.9	1
Buffelskloof	11	M	c	24	7.2	1
Buffelskloof	14	M	a	0	7.7	0
Buffelskloof	14	M	b	0	8.6	0
Buffelskloof	14	M	c	0	7.6	0
Buffelskloof	14	M	a	2	7.7	0.444444
Buffelskloof	14	M	b	2	8.6	0.416667
Buffelskloof	14	M	c	2	7.6	0.583333
Buffelskloof	14	M	a	4	7.7	0.888889
Buffelskloof	14	M	b	4	8.6	0.833333
Buffelskloof	14	M	c	4	7.6	0.833333
Buffelskloof	14	M	a	8	7.7	1
Buffelskloof	14	M	b	8	8.6	1
Buffelskloof	14	M	c	8	7.6	0.916667
Buffelskloof	14	M	a	12	7.7	1
Buffelskloof	14	M	b	12	8.6	1
Buffelskloof	14	M	c	12	7.6	1
Buffelskloof	14	M	a	24	7.7	1
Buffelskloof	14	M	b	24	8.6	1
Buffelskloof	14	M	c	24	7.6	1
Buffelskloof	15	M	a	0	8.7	0
Buffelskloof	15	M	b	0	9.9	0
Buffelskloof	15	M	c	0	8.1	0
Buffelskloof	15	M	a	2	8.7	0.416667
Buffelskloof	15	M	b	2	9.9	0.461538
Buffelskloof	15	M	c	2	8.1	0.384615
Buffelskloof	15	M	a	4	8.7	0.666667
Buffelskloof	15	M	b	4	9.9	0.692308
Buffelskloof	15	M	c	4	8.1	0.692308
Buffelskloof	15	M	a	8	8.7	0.916667
Buffelskloof	15	M	b	8	9.9	0.923077
Buffelskloof	15	M	c	8	8.1	0.923077
Buffelskloof	15	M	a	12	8.7	1
Buffelskloof	15	M	b	12	9.9	1
Buffelskloof	15	M	c	12	8.1	1
Buffelskloof	15	M	a	24	8.7	1
Buffelskloof	15	M	b	24	9.9	1
Buffelskloof	15	M	c	24	8.1	1
Buffelskloof	18	M	a	0	7.2	0
Buffelskloof	18	M	b	0	7.5	0
Buffelskloof	18	M	c	0	6.8	0
Buffelskloof	18	M	a	2	7.2	0.222222
Buffelskloof	18	M	b	2	7.5	0.2
Buffelskloof	18	M	c	2	6.8	0.25
Buffelskloof	18	M	a	4	7.2	0.777778
Buffelskloof	18	M	b	4	7.5	0.8
Buffelskloof	18	M	c	4	6.8	0.75
Buffelskloof	18	M	a	8	7.2	0.888889
Buffelskloof	18	M	b	8	7.5	1
Buffelskloof	18	M	c	8	6.8	0.875
Buffelskloof	18	M	a	12	7.2	1
Buffelskloof	18	M	b	12	7.5	1
Buffelskloof	18	M	c	12	6.8	1
Buffelskloof	18	M	a	24	7.2	1
Buffelskloof	18	M	b	24	7.5	1
Buffelskloof	18	M	c	24	6.8	1
Buffelskloof	19	M	a	0	8.1	0
Buffelskloof	19	M	b	0	8	0
Buffelskloof	19	M	c	0	7.3	0
Buffelskloof	19	M	a	2	8.1	0.571429
Buffelskloof	19	M	b	2	8	0.222222
Buffelskloof	19	M	c	2	7.3	0.333333
Buffelskloof	19	M	a	4	8.1	1
Buffelskloof	19	M	b	4	8	0.888889
Buffelskloof	19	M	c	4	7.3	0.888889
Buffelskloof	19	M	a	8	8.1	1
Buffelskloof	19	M	b	8	8	1
Buffelskloof	19	M	c	8	7.3	1
Buffelskloof	19	M	a	12	8.1	1
Buffelskloof	19	M	b	12	8	1
Buffelskloof	19	M	c	12	7.3	1
Buffelskloof	19	M	a	24	8.1	1
Buffelskloof	19	M	b	24	8	1
Buffelskloof	19	M	c	24	7.3	1
Buffelskloof	25	M	a	0	8	0
Buffelskloof	25	M	b	0	8.3	0
Buffelskloof	25	M	c	0	7.4	0
Buffelskloof	25	M	a	2	8	0.363636
Buffelskloof	25	M	b	2	8.3	0.416667
Buffelskloof	25	M	c	2	7.4	0.363636
Buffelskloof	25	M	a	4	8	0.909091
Buffelskloof	25	M	b	4	8.3	0.916667
Buffelskloof	25	M	c	4	7.4	0.818182
Buffelskloof	25	M	a	8	8	1
Buffelskloof	25	M	b	8	8.3	1
Buffelskloof	25	M	c	8	7.4	1
Buffelskloof	25	M	a	12	8	1
Buffelskloof	25	M	b	12	8.3	1
Buffelskloof	25	M	c	12	7.4	1
Buffelskloof	25	M	a	24	8	1
Buffelskloof	25	M	b	24	8.3	1
Buffelskloof	25	M	c	24	7.4	1
Swebe Swebe	26	F	a	0	9	0
Swebe Swebe	26	F	b	0	10	0
Swebe Swebe	26	F	c	0	10	0
Swebe Swebe	26	F	a	2	9	0.777778
Swebe Swebe	26	F	b	2	10	0.5
Swebe Swebe	26	F	c	2	10	0.6
Swebe Swebe	26	F	a	4	9	0.888889
Swebe Swebe	26	F	b	4	10	0.5
Swebe Swebe	26	F	c	4	10	0.8
Swebe Swebe	26	F	a	8	9	1
Swebe Swebe	26	F	b	8	10	0.875
Swebe Swebe	26	F	c	8	10	0.9
Swebe Swebe	26	F	a	12	9	1
Swebe Swebe	26	F	b	12	10	0.875
Swebe Swebe	26	F	c	12	10	1
Swebe Swebe	26	F	a	24	9	1
Swebe Swebe	26	F	b	24	10	1
Swebe Swebe	26	F	c	24	10	1
Swebe Swebe	28	F	a	0	10.5	0
Swebe Swebe	28	F	b	0	9.5	0
Swebe Swebe	28	F	c	0	10.5	0
Swebe Swebe	28	F	a	2	10.5	0.545455
Swebe Swebe	28	F	b	2	9.5	0.666667
Swebe Swebe	28	F	c	2	10.5	0.785714
Swebe Swebe	28	F	a	4	10.5	0.818182
Swebe Swebe	28	F	b	4	9.5	0.777778
Swebe Swebe	28	F	c	4	10.5	0.928571
Swebe Swebe	28	F	a	8	10.5	0.909091
Swebe Swebe	28	F	b	8	9.5	0.888889
Swebe Swebe	28	F	c	8	10.5	0.928571
Swebe Swebe	28	F	a	12	10.5	1
Swebe Swebe	28	F	b	12	9.5	0.888889
Swebe Swebe	28	F	c	12	10.5	0.928571
Swebe Swebe	28	F	a	24	10.5	1
Swebe Swebe	28	F	b	24	9.5	1
Swebe Swebe	28	F	c	24	10.5	1
Swebe Swebe	33	F	a	0	10.6	0
Swebe Swebe	33	F	b	0	11.2	0
Swebe Swebe	33	F	c	0	13.2	0
Swebe Swebe	33	F	a	2	10.6	0.615385
Swebe Swebe	33	F	b	2	11.2	0.5
Swebe Swebe	33	F	c	2	13.2	0.411765
Swebe Swebe	33	F	a	4	10.6	0.923077
Swebe Swebe	33	F	b	4	11.2	0.916667
Swebe Swebe	33	F	c	4	13.2	0.823529
Swebe Swebe	33	F	a	8	10.6	1
Swebe Swebe	33	F	b	8	11.2	1
Swebe Swebe	33	F	c	8	13.2	0.941176
Swebe Swebe	33	F	a	12	10.6	1
Swebe Swebe	33	F	b	12	11.2	1
Swebe Swebe	33	F	c	12	13.2	1
Swebe Swebe	33	F	a	24	10.6	1
Swebe Swebe	33	F	b	24	11.2	1
Swebe Swebe	33	F	c	24	13.2	1
Swebe Swebe	36	F	a	0	13.9	0
Swebe Swebe	36	F	b	0	13	0
Swebe Swebe	36	F	c	0	10.6	0
Swebe Swebe	36	F	a	2	13.9	0.4
Swebe Swebe	36	F	b	2	13	0.333333
Swebe Swebe	36	F	c	2	10.6	0.4
Swebe Swebe	36	F	a	4	13.9
Swebe Swebe	36	F	b	4	13
Swebe Swebe	36	F	c	4	10.6
Swebe Swebe	36	F	a	8	13.9	0.9
Swebe Swebe	36	F	b	8	13	0.777778
Swebe Swebe	36	F	c	8	10.6	1
Swebe Swebe	36	F	a	12	13.9	1
Swebe Swebe	36	F	b	12	13	1
Swebe Swebe	36	F	c	12	10.6	1
Swebe Swebe	36	F	a	24	13.9	1
Swebe Swebe	36	F	b	24	13	1
Swebe Swebe	36	F	c	24	10.6	1
Swebe Swebe	39	F	a	0	10.8	0
Swebe Swebe	39	F	b	0	11.8	0
Swebe Swebe	39	F	c	0	10.7	0
Swebe Swebe	39	F	a	2	10.8	0.5
Swebe Swebe	39	F	b	2	11.8	0.421053
Swebe Swebe	39	F	c	2	10.7	0.533333
Swebe Swebe	39	F	a	4	10.8	1
Swebe Swebe	39	F	b	4	11.8	0.894737
Swebe Swebe	39	F	c	4	10.7	0.933333
Swebe Swebe	39	F	a	8	10.8	1
Swebe Swebe	39	F	b	8	11.8	1
Swebe Swebe	39	F	c	8	10.7	1
Swebe Swebe	39	F	a	12	10.8	1
Swebe Swebe	39	F	b	12	11.8	1
Swebe Swebe	39	F	c	12	10.7	1
Swebe Swebe	39	F	a	24	10.8	1
Swebe Swebe	39	F	b	24	11.8	1
Swebe Swebe	39	F	c	24	10.7	1
Swebe Swebe	40	F	a	0	11.2	0
Swebe Swebe	40	F	b	0	11.9	0
Swebe Swebe	40	F	c	0	12	0
Swebe Swebe	40	F	a	2	11.2	0.7
Swebe Swebe	40	F	b	2	11.9	0.4
Swebe Swebe	40	F	c	2	12	0.6
Swebe Swebe	40	F	a	4	11.2	0.9
Swebe Swebe	40	F	b	4	11.9	0.9
Swebe Swebe	40	F	c	4	12	1
Swebe Swebe	40	F	a	8	11.2	1
Swebe Swebe	40	F	b	8	11.9	1
Swebe Swebe	40	F	c	8	12	1
Swebe Swebe	40	F	a	12	11.2	1
Swebe Swebe	40	F	b	12	11.9	1
Swebe Swebe	40	F	c	12	12	1
Swebe Swebe	40	F	a	24	11.2	1
Swebe Swebe	40	F	b	24	11.9	1
Swebe Swebe	40	F	c	24	12	1
Swebe Swebe	45	F	a	0	13	0
Swebe Swebe	45	F	b	0	11.3	0
Swebe Swebe	45	F	c	0	11.9	0
Swebe Swebe	45	F	a	2	13	0.571429
Swebe Swebe	45	F	b	2	11.3	0.411765
Swebe Swebe	45	F	c	2	11.9	0.642857
Swebe Swebe	45	F	a	4	13	0.928571
Swebe Swebe	45	F	b	4	11.3	1
Swebe Swebe	45	F	c	4	11.9	0.928571
Swebe Swebe	45	F	a	8	13	1
Swebe Swebe	45	F	b	8	11.3	1
Swebe Swebe	45	F	c	8	11.9	1
Swebe Swebe	45	F	a	12	13	1
Swebe Swebe	45	F	b	12	11.3	1
Swebe Swebe	45	F	c	12	11.9	1
Swebe Swebe	45	F	a	24	13	1
Swebe Swebe	45	F	b	24	11.3	1
Swebe Swebe	45	F	c	24	11.9	1
Swebe Swebe	47	F	a	0	12.1	0
Swebe Swebe	47	F	b	0	10.5	0
Swebe Swebe	47	F	c	0	10.1	0
Swebe Swebe	47	F	a	2	12.1	0.421053
Swebe Swebe	47	F	b	2	10.5	0.529412
Swebe Swebe	47	F	c	2	10.1	0.5
Swebe Swebe	47	F	a	4	12.1	0.947368
Swebe Swebe	47	F	b	4	10.5	0.941176
Swebe Swebe	47	F	c	4	10.1	0.95
Swebe Swebe	47	F	a	8	12.1	1
Swebe Swebe	47	F	b	8	10.5	1
Swebe Swebe	47	F	c	8	10.1	1
Swebe Swebe	47	F	a	12	12.1	1
Swebe Swebe	47	F	b	12	10.5	1
Swebe Swebe	47	F	c	12	10.1	1
Swebe Swebe	47	F	a	24	12.1	1
Swebe Swebe	47	F	b	24	10.5	1
Swebe Swebe	47	F	c	24	10.1	1
Swebe Swebe	29	M	a	0	12.1	0
Swebe Swebe	29	M	b	0	9.8	0
Swebe Swebe	29	M	c	0	10.2	0
Swebe Swebe	29	M	a	2	12.1	0.545455
Swebe Swebe	29	M	b	2	9.8	0.454545
Swebe Swebe	29	M	c	2	10.2	0.5
Swebe Swebe	29	M	a	4	12.1	0.818182
Swebe Swebe	29	M	b	4	9.8	0.909091
Swebe Swebe	29	M	c	4	10.2	0.833333
Swebe Swebe	29	M	a	8	12.1	1
Swebe Swebe	29	M	b	8	9.8	1
Swebe Swebe	29	M	c	8	10.2	0.916667
Swebe Swebe	29	M	a	12	12.1	1
Swebe Swebe	29	M	b	12	9.8	1
Swebe Swebe	29	M	c	12	10.2	1
Swebe Swebe	29	M	a	24	12.1	1
Swebe Swebe	29	M	b	24	9.8	1
Swebe Swebe	29	M	c	24	10.2	1
Swebe Swebe	31	M	a	0	12	0
Swebe Swebe	31	M	b	0	11	0
Swebe Swebe	31	M	c	0	11	0
Swebe Swebe	31	M	a	2	12	0.615385
Swebe Swebe	31	M	b	2	11	0.444444
Swebe Swebe	31	M	c	2	11	0.5
Swebe Swebe	31	M	a	4	12	0.769231
Swebe Swebe	31	M	b	4	11	0.777778
Swebe Swebe	31	M	c	4	11	0.9375
Swebe Swebe	31	M	a	8	12	0.923077
Swebe Swebe	31	M	b	8	11	0.888889
Swebe Swebe	31	M	c	8	11	1
Swebe Swebe	31	M	a	12	12	1
Swebe Swebe	31	M	b	12	11	1
Swebe Swebe	31	M	c	12	11	1
Swebe Swebe	31	M	a	24	12	1
Swebe Swebe	31	M	b	24	11	1
Swebe Swebe	31	M	c	24	11	1
Swebe Swebe	34	M	a	0	11.2	0
Swebe Swebe	34	M	b	0	11	0
Swebe Swebe	34	M	c	0	9.5	0
Swebe Swebe	34	M	a	2	11.2	0.4
Swebe Swebe	34	M	b	2	11	0.6
Swebe Swebe	34	M	c	2	9.5	0.727273
Swebe Swebe	34	M	a	4	11.2	0.9
Swebe Swebe	34	M	b	4	11	0.8
Swebe Swebe	34	M	c	4	9.5	0.909091
Swebe Swebe	34	M	a	8	11.2	1
Swebe Swebe	34	M	b	8	11	1
Swebe Swebe	34	M	c	8	9.5	1
Swebe Swebe	34	M	a	12	11.2	1
Swebe Swebe	34	M	b	12	11	1
Swebe Swebe	34	M	c	12	9.5	1
Swebe Swebe	34	M	a	24	11.2	1
Swebe Swebe	34	M	b	24	11	1
Swebe Swebe	34	M	c	24	9.5	1
Swebe Swebe	35	M	a	0	13.1	0
Swebe Swebe	35	M	b	0	12.4	0
Swebe Swebe	35	M	c	0	11.9	0
Swebe Swebe	35	M	a	2	13.1	0.384615
Swebe Swebe	35	M	b	2	12.4	0.307692
Swebe Swebe	35	M	c	2	11.9	0.333333
Swebe Swebe	35	M	a	4	13.1	0.692308
Swebe Swebe	35	M	b	4	12.4	0.692308
Swebe Swebe	35	M	c	4	11.9	0.666667
Swebe Swebe	35	M	a	8	13.1	0.923077
Swebe Swebe	35	M	b	8	12.4	0.923077
Swebe Swebe	35	M	c	8	11.9	0.933333
Swebe Swebe	35	M	a	12	13.1	1
Swebe Swebe	35	M	b	12	12.4	1
Swebe Swebe	35	M	c	12	11.9	1
Swebe Swebe	35	M	a	24	13.1	1
Swebe Swebe	35	M	b	24	12.4	1
Swebe Swebe	35	M	c	24	11.9	1
Swebe Swebe	37	M	a	0	11.1	0
Swebe Swebe	37	M	b	0	11.4	0
Swebe Swebe	37	M	c	0	10.4	0
Swebe Swebe	37	M	a	2	11.1	0.444444
Swebe Swebe	37	M	b	2	11.4	0.444444
Swebe Swebe	37	M	c	2	10.4	0.4
Swebe Swebe	37	M	a	4	11.1	0.555556
Swebe Swebe	37	M	b	4	11.4	0.666667
Swebe Swebe	37	M	c	4	10.4	0.7
Swebe Swebe	37	M	a	8	11.1	0.777778
Swebe Swebe	37	M	b	8	11.4	0.777778
Swebe Swebe	37	M	c	8	10.4	0.8
Swebe Swebe	37	M	a	12	11.1	0.888889
Swebe Swebe	37	M	b	12	11.4	0.888889
Swebe Swebe	37	M	c	12	10.4	0.9
Swebe Swebe	37	M	a	24	11.1	1
Swebe Swebe	37	M	b	24	11.4	1
Swebe Swebe	37	M	c	24	10.4	1
Swebe Swebe	42	M	a	0	9.7	0
Swebe Swebe	42	M	b	0	11.1	0
Swebe Swebe	42	M	c	0	11.5	0
Swebe Swebe	42	M	a	2	9.7	0.75
Swebe Swebe	42	M	b	2	11.1	0.555556
Swebe Swebe	42	M	c	2	11.5	0.444444
Swebe Swebe	42	M	a	4	9.7	0.916667
Swebe Swebe	42	M	b	4	11.1	0.777778
Swebe Swebe	42	M	c	4	11.5	0.555556
Swebe Swebe	42	M	a	8	9.7	1
Swebe Swebe	42	M	b	8	11.1	0.888889
Swebe Swebe	42	M	c	8	11.5	0.777778
Swebe Swebe	42	M	a	12	9.7	1
Swebe Swebe	42	M	b	12	11.1	1
Swebe Swebe	42	M	c	12	11.5	0.777778
Swebe Swebe	42	M	a	24	9.7	1
Swebe Swebe	42	M	b	24	11.1	1
Swebe Swebe	42	M	c	24	11.5	1
Swebe Swebe	49	M	a	0	13.3	0
Swebe Swebe	49	M	b	0	12.4	0
Swebe Swebe	49	M	c	0	12.2	0
Swebe Swebe	49	M	a	2	13.3	0.333333
Swebe Swebe	49	M	b	2	12.4	0.333333
Swebe Swebe	49	M	c	2	12.2	0.25
Swebe Swebe	49	M	a	4	13.3	0.866667
Swebe Swebe	49	M	b	4	12.4	0.933333
Swebe Swebe	49	M	c	4	12.2	0.9375
Swebe Swebe	49	M	a	8	13.3	0.933333
Swebe Swebe	49	M	b	8	12.4	1
Swebe Swebe	49	M	c	8	12.2	1
Swebe Swebe	49	M	a	12	13.3	1
Swebe Swebe	49	M	b	12	12.4	1
Swebe Swebe	49	M	c	12	12.2	1
Swebe Swebe	49	M	a	24	13.3	1
Swebe Swebe	49	M	b	24	12.4	1
Swebe Swebe	49	M	c	24	12.2	1
Swebe Swebe	27	F	a	0	8.5	0
Swebe Swebe	27	F	b	0	10.5	0
Swebe Swebe	27	F	c	0	10	0
Swebe Swebe	27	F	a	2	8.5	0.5
Swebe Swebe	27	F	b	2	10.5	0.538462
Swebe Swebe	27	F	c	2	10	0.555556
Swebe Swebe	27	F	a	4	8.5	0.916667
Swebe Swebe	27	F	b	4	10.5	0.769231
Swebe Swebe	27	F	c	4	10	0.888889
Swebe Swebe	27	F	a	8	8.5	1
Swebe Swebe	27	F	b	8	10.5	0.923077
Swebe Swebe	27	F	c	8	10	1
Swebe Swebe	27	F	a	12	8.5	1
Swebe Swebe	27	F	b	12	10.5	1
Swebe Swebe	27	F	c	12	10	1
Swebe Swebe	27	F	a	24	8.5	1
Swebe Swebe	27	F	b	24	10.5	1
Swebe Swebe	27	F	c	24	10	1
Swebe Swebe	30	F	a	0	9.5	0
Swebe Swebe	30	F	b	0	9.5	0
Swebe Swebe	30	F	c	0	9	0
Swebe Swebe	30	F	a	2	9.5	0.5
Swebe Swebe	30	F	b	2	9.5	0.692308
Swebe Swebe	30	F	c	2	9	0.666667
Swebe Swebe	30	F	a	4	9.5	0.75
Swebe Swebe	30	F	b	4	9.5	0.846154
Swebe Swebe	30	F	c	4	9	0.916667
Swebe Swebe	30	F	a	8	9.5	0.916667
Swebe Swebe	30	F	b	8	9.5	1
Swebe Swebe	30	F	c	8	9	1
Swebe Swebe	30	F	a	12	9.5	1
Swebe Swebe	30	F	b	12	9.5	1
Swebe Swebe	30	F	c	12	9	1
Swebe Swebe	30	F	a	24	9.5	1
Swebe Swebe	30	F	b	24	9.5	1
Swebe Swebe	30	F	c	24	9	1
Swebe Swebe	38	F	a	0	12.3	0
Swebe Swebe	38	F	b	0	11.9	0
Swebe Swebe	38	F	c	0	10.8	0
Swebe Swebe	38	F	a	2	12.3	0.3
Swebe Swebe	38	F	b	2	11.9	0.5
Swebe Swebe	38	F	c	2	10.8	0.5
Swebe Swebe	38	F	a	4	12.3	0.8
Swebe Swebe	38	F	b	4	11.9	0.75
Swebe Swebe	38	F	c	4	10.8	0.75
Swebe Swebe	38	F	a	8	12.3	0.9
Swebe Swebe	38	F	b	8	11.9	0.875
Swebe Swebe	38	F	c	8	10.8	0.875
Swebe Swebe	38	F	a	12	12.3	1
Swebe Swebe	38	F	b	12	11.9	1
Swebe Swebe	38	F	c	12	10.8	1
Swebe Swebe	38	F	a	24	12.3	1
Swebe Swebe	38	F	b	24	11.9	1
Swebe Swebe	38	F	c	24	10.8	1
Swebe Swebe	43	M	a	0	11.9	0
Swebe Swebe	43	M	b	0	11.6	0
Swebe Swebe	43	M	c	0	13.3	0
Swebe Swebe	43	M	a	2	11.9	0.461538
Swebe Swebe	43	M	b	2	11.6	0.5
Swebe Swebe	43	M	c	2	13.3	0.333333
Swebe Swebe	43	M	a	4	11.9	0.769231
Swebe Swebe	43	M	b	4	11.6	0.833333
Swebe Swebe	43	M	c	4	13.3	0.777778
Swebe Swebe	43	M	a	8	11.9	0.923077
Swebe Swebe	43	M	b	8	11.6	1
Swebe Swebe	43	M	c	8	13.3	1
Swebe Swebe	43	M	a	12	11.9	1
Swebe Swebe	43	M	b	12	11.6	1
Swebe Swebe	43	M	c	12	13.3	1
Swebe Swebe	43	M	a	24	11.9	1
Swebe Swebe	43	M	b	24	11.6	1
Swebe Swebe	43	M	c	24	13.3	1
Swebe Swebe	44	M	a	0	12.6	0
Swebe Swebe	44	M	b	0	12.1	0
Swebe Swebe	44	M	c	0	11.3	0
Swebe Swebe	44	M	a	2	12.6	0.384615
Swebe Swebe	44	M	b	2	12.1	0.4
Swebe Swebe	44	M	c	2	11.3	0.538462
Swebe Swebe	44	M	a	4	12.6	0.692308
Swebe Swebe	44	M	b	4	12.1	0.666667
Swebe Swebe	44	M	c	4	11.3	0.769231
Swebe Swebe	44	M	a	8	12.6	0.923077
Swebe Swebe	44	M	b	8	12.1	1
Swebe Swebe	44	M	c	8	11.3	0.923077
Swebe Swebe	44	M	a	12	12.6	1
Swebe Swebe	44	M	b	12	12.1	1
Swebe Swebe	44	M	c	12	11.3	1
Swebe Swebe	44	M	a	24	12.6	1.15385
Swebe Swebe	44	M	b	24	12.1	0.866667
Swebe Swebe	44	M	c	24	11.3	1.15385
Swebe Swebe	46	M	a	0	11.7	0
Swebe Swebe	46	M	b	0	11.9	0
Swebe Swebe	46	M	c	0	10.8	0
Swebe Swebe	46	M	a	2	11.7	0.428571
Swebe Swebe	46	M	b	2	11.9	0.375
Swebe Swebe	46	M	c	2	10.8	0.5
Swebe Swebe	46	M	a	4	11.7	0.857143
Swebe Swebe	46	M	b	4	11.9	0.875
Swebe Swebe	46	M	c	4	10.8	0.857143
Swebe Swebe	46	M	a	8	11.7	1
Swebe Swebe	46	M	b	8	11.9	1
Swebe Swebe	46	M	c	8	10.8	1
Swebe Swebe	46	M	a	12	11.7	1
Swebe Swebe	46	M	b	12	11.9	1
Swebe Swebe	46	M	c	12	10.8	1
Swebe Swebe	46	M	a	24	11.7	1
Swebe Swebe	46	M	b	24	11.9	1
Swebe Swebe	46	M	c	24	10.8	1
Swebe Swebe	48	M	a	0	10.2	0
Swebe Swebe	48	M	b	0	11.4	0
Swebe Swebe	48	M	c	0	11.7	0
Swebe Swebe	48	M	a	2	10.2	0.333333
Swebe Swebe	48	M	b	2	11.4	0.2
Swebe Swebe	48	M	c	2	11.7	0.5
Swebe Swebe	48	M	a	4	10.2	0.777778
Swebe Swebe	48	M	b	4	11.4	0.8
Swebe Swebe	48	M	c	4	11.7	0.8
Swebe Swebe	48	M	a	8	10.2	0.888889
Swebe Swebe	48	M	b	8	11.4	0.8
Swebe Swebe	48	M	c	8	11.7	1
Swebe Swebe	48	M	a	12	10.2	0.888889
Swebe Swebe	48	M	b	12	11.4	1
Swebe Swebe	48	M	c	12	11.7	1
Swebe Swebe	48	M	a	24	10.2	1
Swebe Swebe	48	M	b	24	11.4	1
Swebe Swebe	48	M	c	24	11.7	1
Swebe Swebe	50	F	a	0	10.9	0
Swebe Swebe	50	F	b	0	8.7	0
Swebe Swebe	50	F	a	2	10.9	0.363636
Swebe Swebe	50	F	b	2	8.7	0.363636
Swebe Swebe	50	F	a	4	10.9	0.727273
Swebe Swebe	50	F	b	4	8.7	0.727273
Swebe Swebe	50	F	a	8	10.9	0.818182
Swebe Swebe	50	F	b	8	8.7	0.909091
Swebe Swebe	50	F	a	12	10.9	0.909091
Swebe Swebe	50	F	b	12	8.7	0.909091
Swebe Swebe	50	F	a	24	10.9	1
Swebe Swebe	50	F	b	24	8.7	1
Veloren	4	F	a	0	8	0
Veloren	4	F	b	0	7	0
Veloren	4	F	c	0	8	0
Veloren	4	F	a	2	8	0.6
Veloren	4	F	b	2	7	0.4
Veloren	4	F	c	2	8	0.428571
Veloren	4	F	a	4	8	0.8
Veloren	4	F	b	4	7	0.7
Veloren	4	F	c	4	8	0.714286
Veloren	4	F	a	8	8	0.9
Veloren	4	F	b	8	7	0.9
Veloren	4	F	c	8	8	0.928571
Veloren	4	F	a	12	8	1
Veloren	4	F	b	12	7	1
Veloren	4	F	c	12	8	1
Veloren	4	F	a	24	8	1
Veloren	4	F	b	24	7	1
Veloren	4	F	c	24	8	1
Veloren	5	F	a	0	9	0
Veloren	5	F	b	0	9	0
Veloren	5	F	c	0	8.5	0
Veloren	5	F	a	2	9	0.0909091
Veloren	5	F	b	2	9	0
Veloren	5	F	c	2	8.5	0.0909091
Veloren	5	F	a	4	9	0.454545
Veloren	5	F	b	4	9	0.4
Veloren	5	F	c	4	8.5	0.727273
Veloren	5	F	a	8	9	0.909091
Veloren	5	F	b	8	9	0.8
Veloren	5	F	c	8	8.5	0.909091
Veloren	5	F	a	12	9	0.909091
Veloren	5	F	b	12	9	0.9
Veloren	5	F	c	12	8.5	1
Veloren	5	F	a	24	9	1
Veloren	5	F	b	24	9	1
Veloren	5	F	c	24	8.5	1
Veloren	7	F	a	0	8.5	0
Veloren	7	F	b	0	9.5	0
Veloren	7	F	c	0	10	0
Veloren	7	F	a	2	8.5	0.333333
Veloren	7	F	b	2	9.5	0.5
Veloren	7	F	c	2	10	0.5
Veloren	7	F	a	4	8.5	0.916667
Veloren	7	F	b	4	9.5	0.916667
Veloren	7	F	c	4	10	0.833333
Veloren	7	F	a	8	8.5	1
Veloren	7	F	b	8	9.5	1
Veloren	7	F	c	8	10	1
Veloren	7	F	a	12	8.5	1
Veloren	7	F	b	12	9.5	1
Veloren	7	F	c	12	10	1
Veloren	7	F	a	24	8.5	1
Veloren	7	F	b	24	9.5	1
Veloren	7	F	c	24	10	1
Veloren	9	F	a	0	7.8	0
Veloren	9	F	b	0	9.2	0
Veloren	9	F	c	0	8.8	0
Veloren	9	F	a	2	7.8	0.285714
Veloren	9	F	b	2	9.2	0.222222
Veloren	9	F	c	2	8.8	0.533333
Veloren	9	F	a	4	7.8	1
Veloren	9	F	b	4	9.2	0.333333
Veloren	9	F	c	4	8.8	0.933333
Veloren	9	F	a	8	7.8	1
Veloren	9	F	b	8	9.2	0.777778
Veloren	9	F	c	8	8.8	1
Veloren	9	F	a	12	7.8	1
Veloren	9	F	b	12	9.2	0.777778
Veloren	9	F	c	12	8.8	1
Veloren	9	F	a	24	7.8	1
Veloren	9	F	b	24	9.2	0.888889
Veloren	9	F	c	24	8.8	1
Veloren	12	F	a	0	8.6	0
Veloren	12	F	b	0	8.5	0
Veloren	12	F	c	0	9.3	0
Veloren	12	F	a	2	8.6	0.2
Veloren	12	F	b	2	8.5	0.272727
Veloren	12	F	c	2	9.3	0.0909091
Veloren	12	F	a	4	8.6	0.5
Veloren	12	F	b	4	8.5	0.545455
Veloren	12	F	c	4	9.3	0.272727
Veloren	12	F	a	8	8.6	0.9
Veloren	12	F	b	8	8.5	0.909091
Veloren	12	F	c	8	9.3	0.909091
Veloren	12	F	a	12	8.6	1
Veloren	12	F	b	12	8.5	1
Veloren	12	F	c	12	9.3	1
Veloren	12	F	a	24	8.6	1
Veloren	12	F	b	24	8.5	1
Veloren	12	F	c	24	9.3	1
Veloren	14	F	a	0	7.5	0
Veloren	14	F	b	0	6.3	0
Veloren	14	F	c	0	8.8	0
Veloren	14	F	a	2	7.5	0.153846
Veloren	14	F	b	2	6.3	0.272727
Veloren	14	F	c	2	8.8	0.214286
Veloren	14	F	a	4	7.5	0.923077
Veloren	14	F	b	4	6.3	0.909091
Veloren	14	F	c	4	8.8	0.857143
Veloren	14	F	a	8	7.5	1
Veloren	14	F	b	8	6.3	1
Veloren	14	F	c	8	8.8	1
Veloren	14	F	a	12	7.5	1
Veloren	14	F	b	12	6.3	1
Veloren	14	F	c	12	8.8	1
Veloren	14	F	a	24	7.5	1
Veloren	14	F	b	24	6.3	1
Veloren	14	F	c	24	8.8	1
Veloren	15	F	a	0	8.4	0
Veloren	15	F	b	0	9.9	0
Veloren	15	F	c	0	8.7	0
Veloren	15	F	a	2	8.4	0.0909091
Veloren	15	F	b	2	9.9	0.166667
Veloren	15	F	c	2	8.7	0.2
Veloren	15	F	a	4	8.4	0.727273
Veloren	15	F	b	4	9.9	0.75
Veloren	15	F	c	4	8.7	0.9
Veloren	15	F	a	8	8.4	0.909091
Veloren	15	F	b	8	9.9	0.916667
Veloren	15	F	c	8	8.7	0.9
Veloren	15	F	a	12	8.4	1
Veloren	15	F	b	12	9.9	1
Veloren	15	F	c	12	8.7	1
Veloren	15	F	a	24	8.4	1
Veloren	15	F	b	24	9.9	1
Veloren	15	F	c	24	8.7	1
Veloren	16	F	a	0	9.1	0
Veloren	16	F	b	0	7.9	0
Veloren	16	F	c	0	9.9	0
Veloren	16	F	a	2	9.1	0.230769
Veloren	16	F	b	2	7.9	0.272727
Veloren	16	F	c	2	9.9	0.4
Veloren	16	F	a	4	9.1	0.846154
Veloren	16	F	b	4	7.9	0.818182
Veloren	16	F	c	4	9.9	0.933333
Veloren	16	F	a	8	9.1	1
Veloren	16	F	b	8	7.9	1
Veloren	16	F	c	8	9.9	1
Veloren	16	F	a	12	9.1	1
Veloren	16	F	b	12	7.9	1
Veloren	16	F	c	12	9.9	1
Veloren	16	F	a	24	9.1	1
Veloren	16	F	b	24	7.9	1
Veloren	16	F	c	24	9.9	1
Veloren	20	F	a	0	9.2	0
Veloren	20	F	b	0	8.1	0
Veloren	20	F	c	0	9	0
Veloren	20	F	a	2	9.2	0.363636
Veloren	20	F	b	2	8.1	0.307692
Veloren	20	F	c	2	9	0.428571
Veloren	20	F	a	4	9.2	0.818182
Veloren	20	F	b	4	8.1	0.846154
Veloren	20	F	c	4	9	0.785714
Veloren	20	F	a	8	9.2	1
Veloren	20	F	b	8	8.1	1
Veloren	20	F	c	8	9	0.928571
Veloren	20	F	a	12	9.2	1
Veloren	20	F	b	12	8.1	1
Veloren	20	F	c	12	9	1
Veloren	20	F	a	24	9.2	1
Veloren	20	F	b	24	8.1	1
Veloren	20	F	c	24	9	1
Veloren	21	F	a	0	10.5	0
Veloren	21	F	b	0	11.2	0
Veloren	21	F	c	0	9.4	0
Veloren	21	F	a	2	10.5	0.529412
Veloren	21	F	b	2	11.2	0.5
Veloren	21	F	c	2	9.4	0.583333
Veloren	21	F	a	4	10.5	0.882353
Veloren	21	F	b	4	11.2	0.8
Veloren	21	F	c	4	9.4	0.916667
Veloren	21	F	a	8	10.5	1
Veloren	21	F	b	8	11.2	1
Veloren	21	F	c	8	9.4	1
Veloren	21	F	a	12	10.5	1
Veloren	21	F	b	12	11.2	1
Veloren	21	F	c	12	9.4	1
Veloren	21	F	a	24	10.5	1
Veloren	21	F	b	24	11.2	1
Veloren	21	F	c	24	9.4	1
Veloren	3	M	a	0	10	0
Veloren	3	M	b	0	11	0
Veloren	3	M	c	0	9	0
Veloren	3	M	a	2	10	0.263158
Veloren	3	M	b	2	11	0.529412
Veloren	3	M	c	2	9	0.105263
Veloren	3	M	a	4	10	0.789474
Veloren	3	M	b	4	11	0.882353
Veloren	3	M	c	4	9	0.894737
Veloren	3	M	a	8	10	1
Veloren	3	M	b	8	11	1
Veloren	3	M	c	8	9	0.947368
Veloren	3	M	a	12	10	1
Veloren	3	M	b	12	11	1
Veloren	3	M	c	12	9	1
Veloren	3	M	a	24	10	1
Veloren	3	M	b	24	11	1
Veloren	3	M	c	24	9	1
Veloren	6	M	a	0	9.5	0
Veloren	6	M	b	0	9.5	0
Veloren	6	M	c	0	9.5	0
Veloren	6	M	a	2	9.5	0.375
Veloren	6	M	b	2	9.5	0.5
Veloren	6	M	c	2	9.5	0.533333
Veloren	6	M	a	4	9.5	0.875
Veloren	6	M	b	4	9.5	0.875
Veloren	6	M	c	4	9.5	1
Veloren	6	M	a	8	9.5	1
Veloren	6	M	b	8	9.5	1
Veloren	6	M	c	8	9.5	1
Veloren	6	M	a	12	9.5	1
Veloren	6	M	b	12	9.5	1
Veloren	6	M	c	12	9.5	1
Veloren	6	M	a	24	9.5	1
Veloren	6	M	b	24	9.5	1
Veloren	6	M	c	24	9.5	1
Veloren	8	M	a	0	9.3	0
Veloren	8	M	b	0	8.5	0
Veloren	8	M	c	0	7.5	0
Veloren	8	M	a	2	9.3	0.307692
Veloren	8	M	b	2	8.5	0.4
Veloren	8	M	c	2	7.5	0.285714
Veloren	8	M	a	4	9.3	0.769231
Veloren	8	M	b	4	8.5	0.866667
Veloren	8	M	c	4	7.5	0.928571
Veloren	8	M	a	8	9.3	0.923077
Veloren	8	M	b	8	8.5	1
Veloren	8	M	c	8	7.5	1
Veloren	8	M	a	12	9.3	1
Veloren	8	M	b	12	8.5	1
Veloren	8	M	c	12	7.5	1
Veloren	8	M	a	24	9.3	1
Veloren	8	M	b	24	8.5	1
Veloren	8	M	c	24	7.5	1
Veloren	10	M	a	0	10.8	0
Veloren	10	M	b	0	10.4	0
Veloren	10	M	c	0	9.6	0
Veloren	10	M	a	2	10.8	0.533333
Veloren	10	M	b	2	10.4	0.294118
Veloren	10	M	c	2	9.6	0.5
Veloren	10	M	a	4	10.8	0.933333
Veloren	10	M	b	4	10.4	0.941176
Veloren	10	M	c	4	9.6	0.928571
Veloren	10	M	a	8	10.8	1
Veloren	10	M	b	8	10.4	1
Veloren	10	M	c	8	9.6	1
Veloren	10	M	a	12	10.8	1
Veloren	10	M	b	12	10.4	1
Veloren	10	M	c	12	9.6	1
Veloren	10	M	a	24	10.8	1
Veloren	10	M	b	24	10.4	1
Veloren	10	M	c	24	9.6	1
Veloren	11	M	a	0	7.5	0
Veloren	11	M	b	0	10.9	0
Veloren	11	M	c	0	8.6	0
Veloren	11	M	a	2	7.5	0.444444
Veloren	11	M	b	2	10.9	0.266667
Veloren	11	M	c	2	8.6	0.111111
Veloren	11	M	a	4	7.5	0.888889
Veloren	11	M	b	4	10.9	0.866667
Veloren	11	M	c	4	8.6	0.222222
Veloren	11	M	a	8	7.5	1
Veloren	11	M	b	8	10.9	1
Veloren	11	M	c	8	8.6	0.777778
Veloren	11	M	a	12	7.5	1
Veloren	11	M	b	12	10.9	1
Veloren	11	M	c	12	8.6	0.888889
Veloren	11	M	a	24	7.5	1
Veloren	11	M	b	24	10.9	1
Veloren	11	M	c	24	8.6	1
Veloren	13	M	a	0	8.6	0
Veloren	13	M	b	0	9.1	0
Veloren	13	M	c	0	8.3	0
Veloren	13	M	a	2	8.6	0.117647
Veloren	13	M	b	2	9.1	0.133333
Veloren	13	M	c	2	8.3	0.153846
Veloren	13	M	a	4	8.6	0.941176
Veloren	13	M	b	4	9.1	0.866667
Veloren	13	M	c	4	8.3	0.923077
Veloren	13	M	a	8	8.6	1
Veloren	13	M	b	8	9.1	1
Veloren	13	M	c	8	8.3	1
Veloren	13	M	a	12	8.6	1
Veloren	13	M	b	12	9.1	1
Veloren	13	M	c	12	8.3	1
Veloren	13	M	a	24	8.6	1
Veloren	13	M	b	24	9.1	1
Veloren	13	M	c	24	8.3	1
Veloren	17	M	a	0	8	0
Veloren	17	M	b	0	8.7	0
Veloren	17	M	c	0	9	0
Veloren	17	M	a	2	8	0.444444
Veloren	17	M	b	2	8.7	0.222222
Veloren	17	M	c	2	9	0.333333
Veloren	17	M	a	4	8	0.888889
Veloren	17	M	b	4	8.7	0.888889
Veloren	17	M	c	4	9	0.777778
Veloren	17	M	a	8	8	0.888889
Veloren	17	M	b	8	8.7	1
Veloren	17	M	c	8	9	0.888889
Veloren	17	M	a	12	8	1
Veloren	17	M	b	12	8.7	1
Veloren	17	M	c	12	9	1
Veloren	17	M	a	24	8	1
Veloren	17	M	b	24	8.7	1
Veloren	17	M	c	24	9	1
Veloren	22	M	a	0	7.9	0
Veloren	22	M	b	0	8.8	0
Veloren	22	M	c	0	8.5	0
Veloren	22	M	a	2	7.9	0.571429
Veloren	22	M	b	2	8.8	0.333333
Veloren	22	M	c	2	8.5	0.285714
Veloren	22	M	a	4	7.9	0.857143
Veloren	22	M	b	4	8.8	0.888889
Veloren	22	M	c	4	8.5	0.928571
Veloren	22	M	a	8	7.9	1
Veloren	22	M	b	8	8.8	1
Veloren	22	M	c	8	8.5	1
Veloren	22	M	a	12	7.9	1
Veloren	22	M	b	12	8.8	1
Veloren	22	M	c	12	8.5	1
Veloren	22	M	a	24	7.9	1
Veloren	22	M	b	24	8.8	1
Veloren	22	M	c	24	8.5	1
Veloren	23	M	a	0	8	0
Veloren	23	M	b	0	9.3	0
Veloren	23	M	c	0	9.1	0
Veloren	23	M	a	2	8	0.363636
Veloren	23	M	b	2	9.3	0.461538
Veloren	23	M	c	2	9.1	0.5
Veloren	23	M	a	4	8	0.909091
Veloren	23	M	b	4	9.3	0.923077
Veloren	23	M	c	4	9.1	0.916667
Veloren	23	M	a	8	8	1
Veloren	23	M	b	8	9.3	1
Veloren	23	M	c	8	9.1	1
Veloren	23	M	a	12	8	1
Veloren	23	M	b	12	9.3	1
Veloren	23	M	c	12	9.1	1
Veloren	23	M	a	24	8	1
Veloren	23	M	b	24	9.3	1
Veloren	23	M	c	24	9.1	1
Veloren	1	M	a	0	10	0
Veloren	1	M	b	0	9.5	0
Veloren	1	M	c	0	10	0
Veloren	1	M	a	2	10	0.4375
Veloren	1	M	b	2	9.5	0.25
Veloren	1	M	c	2	10	0.352941
Veloren	1	M	a	4	10	0.8125
Veloren	1	M	b	4	9.5	0.75
Veloren	1	M	c	4	10	0.941176
Veloren	1	M	a	8	10	0.9375
Veloren	1	M	b	8	9.5	1
Veloren	1	M	c	8	10	1
Veloren	1	M	a	12	10	1
Veloren	1	M	b	12	9.5	1
Veloren	1	M	c	12	10	1
Veloren	1	M	a	24	10	1
Veloren	1	M	b	24	9.5	1
Veloren	1	M	c	24	10	1
Veloren	18	M	a	0	7	0
Veloren	18	M	b	0	8.3	0
Veloren	18	M	c	0	7.2	0
Veloren	18	M	a	2	7	0.230769
Veloren	18	M	b	2	8.3	0.133333
Veloren	18	M	c	2	7.2	0.214286
Veloren	18	M	a	4	7	0.923077
Veloren	18	M	b	4	8.3	1
Veloren	18	M	c	4	7.2	0.928571
Veloren	18	M	a	8	7	1
Veloren	18	M	b	8	8.3	1
Veloren	18	M	c	8	7.2	1
Veloren	18	M	a	12	7	1
Veloren	18	M	b	12	8.3	1
Veloren	18	M	c	12	7.2	1
Veloren	18	M	a	24	7	1
Veloren	18	M	b	24	8.3	1
Veloren	18	M	c	24	7.2	1
Veloren	19	M	a	0	7.7	0
Veloren	19	M	b	0	7.5	0
Veloren	19	M	c	0	8.7	0
Veloren	19	M	a	2	7.7	0
Veloren	19	M	b	2	7.5	0.285714
Veloren	19	M	c	2	8.7	0.25
Veloren	19	M	a	4	7.7	0
Veloren	19	M	b	4	7.5	0.857143
Veloren	19	M	c	4	8.7	0.833333
Veloren	19	M	a	8	7.7	0.25
Veloren	19	M	b	8	7.5	1
Veloren	19	M	c	8	8.7	0.916667
Veloren	19	M	a	12	7.7	0.25
Veloren	19	M	b	12	7.5	1
Veloren	19	M	c	12	8.7	1
Veloren	19	M	a	24	7.7	0.5
Veloren	19	M	b	24	7.5	1
Veloren	19	M	c	24	8.7	1

## Sheet: Height
Site	Patch	Plant ID	GPS	Elevation	Sex	Height (cm)
Buffelskloof	cliff face	BK-CF-T1-a	S 25 18.072' E 030 30.411'	1498		9
Buffelskloof	cliff face	BK-CF-T1-b	S 25 18.072' E 030 30.411'	1498		11
Buffelskloof	cliff face	BK-CF-T1-c	S 25 18.072' E 030 30.411'	1498		25
Buffelskloof	cliff face	BK-CF-T1-d	S 25 18.072' E 030 30.411'	1498		25
Buffelskloof	cliff face	BK-CF-T1-e	S 25 18.072' E 030 30.411'	1470	F	71
Buffelskloof	cliff face	BK-CF-T1-f	S 25 18.072' E 030 30.411'	1469		14
Buffelskloof	cliff face	BK-CF-T1-g	S 25 18.072' E 030 30.411'	1469		52
Buffelskloof	cliff face	BK-CF-T1-h	S 25 18.072' E 030 30.411'	1466	F	70
Buffelskloof	cliff face	BK-CF-T1-i	S 25 18.072' E 030 30.411'	1464		3
Buffelskloof	cliff face	BK-CF-T1-j	S 25 18.072' E 030 30.411'	1464		15
Buffelskloof	cliff face	BK-CF-T1-k	S 25 18.072' E 030 30.411'	1464		25
Buffelskloof	cliff face	BK-CF-T1-l	S 25 18.072' E 030 30.411'	1464		45
Buffelskloof	cliff face	BK-CF-T1-m	S 25 18.072' E 030 30.411'	1464		10
Buffelskloof	cliff face	BK-CF-T1-n	S 25 18.072' E 030 30.411'	1464	M	50
Buffelskloof	cliff face	BK-CF-T1-o	S 25 18.072' E 030 30.411'	1463		25
Buffelskloof	cliff face	BK-CF-T1-p	S 25 18.072' E 030 30.411'	1463		16
Buffelskloof	cliff face	BK-CF-T1-q	S 25 18.072' E 030 30.411'	1463		20
Buffelskloof	cliff face	BK-CF-T1-r	S 25 18.072' E 030 30.411'	1463		15
Buffelskloof	cliff face	BK-CF-T1-s	S 25 18.072' E 030 30.411'	1463		25
Buffelskloof	cliff face	BK-CF-T1-t	S 25 18.072' E 030 30.411'	1463		25
Buffelskloof	cliff face	BK-CF-T1-u	S 25 18.072' E 030 30.411'	1463		35
Buffelskloof	cliff face	BK-CF-T1-v	S 25 18.072' E 030 30.411'	1463		40
Buffelskloof	cliff face	BK-CF-T1-w	S 25 18.072' E 030 30.411'	1459	F	60
Buffelskloof	cliff face	BK-CF-T1-x	S 25 18.072' E 030 30.411'	1459		55
Buffelskloof	cliff face	BK-CF-T2-a	S 25 18.043' E 030 30.452'	1506	M	62
Buffelskloof	cliff face	BK-CF-T2-b	S 25 18.043' E 030 30.452'	1501	F	88
Buffelskloof	cliff face	BK-CF-T2-c	S 25 18.043' E 030 30.452'	1501		7
Buffelskloof	cliff face	BK-CF-T2-d	S 25 18.043' E 030 30.452'	1501	F	58
Buffelskloof	cliff face	BK-CF-T2-e	S 25 18.043' E 030 30.452'	1501		37
Buffelskloof	cliff face	BK-CF-T2-f	S 25 18.043' E 030 30.452'	1484		10
Buffelskloof	cliff face	BK-CF-T2-g	S 25 18.043' E 030 30.452'	1484		12
Buffelskloof	cliff face	BK-CF-T2-h	S 25 18.043' E 030 30.452'	1484		14
Buffelskloof	cliff face	BK-CF-T2-i	S 25 18.043' E 030 30.452'	1480	F	130
Buffelskloof	cliff face	BK-CF-T2-j	S 25 18.043' E 030 30.452'	1478	F	25
Buffelskloof	cliff face	BK-CF-T2-k	S 25 18.043' E 030 30.452'	1478		62
Buffelskloof	cliff face	BK-CF-T2-l	S 25 18.043' E 030 30.452'	1475		75
Buffelskloof	cliff face	BK-CF-T2-m	S 25 18.043' E 030 30.452'	1475		16
Buffelskloof	cliff face	BK-CF-T2-n	S 25 18.043' E 030 30.452'	1474		52
Buffelskloof	cliff face	BK-CF-T2-o	S 25 18.043' E 030 30.452'	1474		23
Buffelskloof	cliff face	BK-CF-T2-p	S 25 18.043' E 030 30.452'	1474	F	50
Buffelskloof	cliff face	BK-CF-T2-q	S 25 18.043' E 030 30.452'	1474	F	52
Buffelskloof	cliff face	BK-CF-T2-r	S 25 18.043' E 030 30.452'	1472		48
Buffelskloof	cliff face	BK-CF-T2-s	S 25 18.043' E 030 30.452'	1472		12
Buffelskloof	cliff face	BK-CF-T2-t	S 25 18.043' E 030 30.452'	1472	M	41
Buffelskloof	cliff face	BK-CF-T2-u	S 25 18.043' E 030 30.452'	1470	F	160
Buffelskloof	cliff face	BK-CF-T2-v	S 25 18.043' E 030 30.452'	1470	M	30
Buffelskloof	cliff face	BK-CF-T2-w	S 25 18.043' E 030 30.452'	1470		30
Buffelskloof	cliff face	BK-CF-T2-x	S 25 18.043' E 030 30.452'	1470		18
Buffelskloof	cliff face	BK-CF-T2-y	S 25 18.043' E 030 30.452'	1470		17
Buffelskloof	cliff face	BK-CF-T2-z	S 25 18.043' E 030 30.452'	1470	F	45
Buffelskloof	rim surface	BK-RS-DT-1	S 25 18.138' E 030 30.364'	1492	M	41
Buffelskloof	rim surface	BK-RS-DT-10	S 25 18.124' E 030 30.367'	1492	F	39
Buffelskloof	rim surface	BK-RS-DT-11	S 25 18.126' E 030 30.369'	1492	M	32.5
Buffelskloof	rim surface	BK-RS-DT-12	S 25 18.129' E 030 30.370'	1492	F	41.5
Buffelskloof	rim surface	BK-RS-DT-13	S 25 18.131' E 030 30.373'	1492	F	30
Buffelskloof	rim surface	BK-RS-DT-14	S 25 18.128' E 030 30.375'	1492	M	29
Buffelskloof	rim surface	BK-RS-DT-15	S 25 18.128' E 030 30.376'	1492	M	35
Buffelskloof	rim surface	BK-RS-DT-16	S 25 18.128' E 030 30.376'	1492	F	57.5
Buffelskloof	rim surface	BK-RS-DT-17	S 25 18.127' E 030 30.376'	1492	F	31
Buffelskloof	rim surface	BK-RS-DT-18	S 25 18.128' E 030 30.379'	1492	M	33.5
Buffelskloof	rim surface	BK-RS-DT-19	S 25 18.126' E 030 30.380'	1492	M	40.5
Buffelskloof	rim surface	BK-RS-DT-2	S 25 18.132 E 030 30.364'	1492	M	39
Buffelskloof	rim surface	BK-RS-DT-20	S 25 18.125' E 030 30.380'	1492	F	42
Buffelskloof	rim surface	BK-RS-DT-21	S 25 18.125' E 030 30.381'	1492	F	35.5
Buffelskloof	rim surface	BK-RS-DT-22	S 25 18.126' E 030 30.383'	1492	F	28
Buffelskloof	rim surface	BK-RS-DT-23	S 25 18.126' E 030 30.383'	1492	F	42.5
Buffelskloof	rim surface	BK-RS-DT-24	S 25 18.124' E 030 30.384'	1492	F	35.5
Buffelskloof	rim surface	BK-RS-DT-25	S 25 18.125' E 030 30.383'	1492	M	36.5
Buffelskloof	rim surface	BK-RS-DT-3	S 25 18.132' E 030 30.363'	1492	M	20
Buffelskloof	rim surface	BK-RS-DT-4	S 25 18.140' E 030 30.371'	1492	M	51
Buffelskloof	rim surface	BK-RS-DT-5	S 25 18.135' E 030 30.369'	1492	M	34.5
Buffelskloof	rim surface	BK-RS-DT-6	S 25 18.137' E 030 30.370'	1492	F	51
Buffelskloof	rim surface	BK-RS-DT-7	S 25 18.131' E 030 30.370'	1492	F	45
Buffelskloof	rim surface	BK-RS-DT-8	S 25 18.128' E 030 30.369'	1492	M	38.5
Buffelskloof	rim surface	BK-RS-DT-9	S 25 18.125' E 030 30.367'	1492	M	32.5
Buffelskloof	rim surface	BK-RS-T1-a	S 25 18.144' E 030 30.369'	1492	M	45
Buffelskloof	rim surface	BK-RS-T1-aa	S 25 18.132' E 030 30.380'	1492		3
Buffelskloof	rim surface	BK-RS-T1-ab	S 25 18.124' E 030 30.384'	1492		1
Buffelskloof	rim surface	BK-RS-T1-ac	S 25 18.144' E 030 30.369'	1492	F	45
Buffelskloof	rim surface	BK-RS-T1-ad	S 25 18.140' E 030 30.369'	1492	F	55
Buffelskloof	rim surface	BK-RS-T1-b	S 25 18.144' E 030 30.369'	1492	M	21
Buffelskloof	rim surface	BK-RS-T1-c	S 25 18.144' E 030 30.369'	1492	M	27.5
Buffelskloof	rim surface	BK-RS-T1-d	S 25 18.144' E 030 30.369'	1492	F	26.5
Buffelskloof	rim surface	BK-RS-T1-e	S 25 18.140' E 030 30.369'	1492	M	55
Buffelskloof	rim surface	BK-RS-T1-f	S 25 18.140' E 030 30.369'	1492	F	23.5
Buffelskloof	rim surface	BK-RS-T1-g	S 25 18.140' E 030 30.369'	1492	F	50
Buffelskloof	rim surface	BK-RS-T1-h	S 25 18.140' E 030 30.369'	1492	F	72.5
Buffelskloof	rim surface	BK-RS-T1-i	S 25 18.140' E 030 30.369'	1492		20.5
Buffelskloof	rim surface	BK-RS-T1-j	S 25 18.138' E 030 30.371'	1492	M	54
Buffelskloof	rim surface	BK-RS-T1-k	S 25 18.138' E 030 30.371'	1492		10
Buffelskloof	rim surface	BK-RS-T1-l	S 25 18.138' E 030 30.373'	1492	F	73
Buffelskloof	rim surface	BK-RS-T1-m	S 25 18.138' E 030 30.373'	1492	M	41.5
Buffelskloof	rim surface	BK-RS-T1-n	S 25 18.132' E 030 30.380'	1492	F	77.5
Buffelskloof	rim surface	BK-RS-T1-o	S 25 18.132' E 030 30.380'	1492	F	50
Buffelskloof	rim surface	BK-RS-T1-p	S 25 18.132' E 030 30.380'	1492		19
Buffelskloof	rim surface	BK-RS-T1-q	S 25 18.125' E 030 30.383'	1492	M	50
Buffelskloof	rim surface	BK-RS-T1-r	S 25 18.125' E 030 30.383'	1492	F	26.5
Buffelskloof	rim surface	BK-RS-T1-s	S 25 18.125' E 030 30.383'	1492	M	20.5
Buffelskloof	rim surface	BK-RS-T1-t	S 25 18.125' E 030 30.383'	1492		8
Buffelskloof	rim surface	BK-RS-T1-u	S 25 18.125' E 030 30.383'	1492		5.5
Buffelskloof	rim surface	BK-RS-T1-v	S 25 18.124' E 030 30.384'	1492		8
Buffelskloof	rim surface	BK-RS-T1-w	S 25 18.124' E 030 30.384'	1492		19
Buffelskloof	rim surface	BK-RS-T1-x	S 25 18.122' E 030 30.386'	1492	F	75
Buffelskloof	rim surface	BK-RS-T2-a	S 25 18.133' E 030 30.369'	1492	M	95
Buffelskloof	rim surface	BK-RS-T2-aa		1492	F	1
Buffelskloof	rim surface	BK-RS-T2-b	S 25 18.133' E 030 30.369'	1492	F	121
Buffelskloof	rim surface	BK-RS-T2-c	S 25 18.133' E 030 30.369'	1492		35
Buffelskloof	rim surface	BK-RS-T2-d	S 25 18.133' E 030 30.369'	1492	M	97.5
Buffelskloof	rim surface	BK-RS-T2-e	S 25 18.131' E 030 30.369'	1492	M	24
Buffelskloof	rim surface	BK-RS-T2-f	S 25 18.131' E 030 30.369'	1492	M	40
Buffelskloof	rim surface	BK-RS-T2-g	S 25 18.131' E 030 30.369'	1492	M	30
Buffelskloof	rim surface	BK-RS-T2-h	S 25 18.132' E 030 30.370'	1492		4.5
Buffelskloof	rim surface	BK-RS-T2-i	S 25 18.130' E 030 30.371'	1492	F	62.5
Buffelskloof	rim surface	BK-RS-T2-j	S 25 18.125' E 030 30.375'	1492		7
Buffelskloof	rim surface	BK-RS-T2-k	S 25 18.125' E 030 30.375'	1492		6.75
Buffelskloof	rim surface	BK-RS-T2-l	S 25 18.125' E 030 30.375'	1492		9.1
Buffelskloof	rim surface	BK-RS-T2-m	S 25 18.125' E 030 30.375'	1492		10
Buffelskloof	rim surface	BK-RS-T2-n	S 25 18.125' E 030 30.375'	1492		8
Buffelskloof	rim surface	BK-RS-T2-o	S 25 18.125' E 030 30.375'	1492	M	57.5
Buffelskloof	rim surface	BK-RS-T2-p	S 25 18.125' E 030 30.375'	1492		7.5
Buffelskloof	rim surface	BK-RS-T2-q	S 25 18.121' E 030 30.375'	1492	M	30
Buffelskloof	rim surface	BK-RS-T2-r	S 25 18.121' E 030 30.375'	1492		3.5
Buffelskloof	rim surface	BK-RS-T2-s	S 25 18.121' E 030 30.375'	1492		27.5
Buffelskloof	rim surface	BK-RS-T2-t	S 25 18.121' E 030 30.375'	1492		3
Buffelskloof	rim surface	BK-RS-T2-u	S 25 18.121' E 030 30.375'	1492		8
Buffelskloof	rim surface	BK-RS-T2-v	S 25 18.121' E 030 30.375'	1492		6
Buffelskloof	rim surface	BK-RS-T2-w	S 25 18.121' E 030 30.375'	1492		14
Buffelskloof	rim surface	BK-RS-T2-x	S 25 18.121' E 030 30.375'	1492		9
Buffelskloof	rim surface	BK-RS-T2-y	S 25 18.121' E 030 30.375'	1492	F	37.5
Buffelskloof	rim surface	BK-RS-T3-a	S 25 18.134' E 030 30.358'	1492		30
Buffelskloof	rim surface	BK-RS-T3-b	S 25 18.134' E 030 30.358'	1492		20
Buffelskloof	rim surface	BK-RS-T3-c	S 25 18.134' E 030 30.358'	1492		17.5
Buffelskloof	rim surface	BK-RS-T3-d	S 25 18.134' E 030 30.358'	1492	F	24
Buffelskloof	rim surface	BK-RS-T3-e	S 25 18.125' E 030 30.365'	1492	M	37.5
Buffelskloof	rim surface	BK-RS-T3-f	S 25 18.125' E 030 30.365'	1492		33
Buffelskloof	rim surface	BK-RS-T3-g	S 25 18.125' E 030 30.367'	1492	M	53.5
Buffelskloof	rim surface	BK-RS-T3-h	S 25 18.125' E 030 30.367'	1492	M	32.5
Buffelskloof	rim surface	BK-RS-T3-i	S 25 18.125' E 030 30.367'	1492	F	40
Buffelskloof	rim surface	BK-RS-T3-j	S 25 18.125' E 030 30.367'	1492	F	38
Buffelskloof	rim surface	BK-RS-T3-k	S 25 18.125' E 030 30.367'	1492	F	32.5
Buffelskloof	rim surface	BK-RS-T3-l	S 25 18.125' E 030 30.367'	1492	M	27.5
Swebe Swebe	one	SS-1-DT-26	S 23 47.692' E 028 04.207'	1078	F	65
Swebe Swebe	one	SS-1-DT-27	S 23 47.692' E 028 04.207'	1078	F	52
Swebe Swebe	one	SS-1-DT-28	S 23 47.693' E 028 04.212'	1078	F	51
Swebe Swebe	one	SS-1-DT-29	S 23 47.687' E 028 04.210'	1078	M	38
Swebe Swebe	one	SS-1-DT-30	S 23 47.687' E 028 04.210'	1078	F	46
Swebe Swebe	one	SS-1-DT-31	S 23 47.687' E 028 04.210'	1078	M	88
Swebe Swebe	one	SS-1-DT-32	S 23 47.697' E 028 04.221'	1078	M	35
Swebe Swebe	one	SS-1-DT-33	S 23 47.692' E 028 04.224'	1078	F	40
Swebe Swebe	one	SS-1-DT-34	S 23 47.690' E 028 04.224'	1078	M	75
Swebe Swebe	one	SS-1-DT-35	S 23 47.691' E 028 04.227'	1078	M	50
Swebe Swebe	one	SS-1-DT-36	S 23 47.684' E 028 04.221'	1078	F	75
Swebe Swebe	one	SS-1-DT-37	S 23 47.687' E 028 04.227'	1078	M	74
Swebe Swebe	one	SS-1-DT-38	S 23 47.683' E 028 04.225'	1078	F	50
Swebe Swebe	one	SS-1-DT-39	S 23 47.682' E 028 04.227'	1078	F	88
Swebe Swebe	one	SS-1-DT-40	S 23 47.684' E 028 04.233'	1078	F	80
Swebe Swebe	one	SS-1-DT-41	S 23 47.685' E 028 04.232'	1078	M	100
Swebe Swebe	one	SS-1-DT-42	S 23 47.681 E 028 04.234'	1078	M	58
Swebe Swebe	one	SS-1-DT-43	S 23 47.681 E 028 04.237'	1078	M	72
Swebe Swebe	one	SS-1-DT-44	S 23 47.680 E 028 04.236'	1078	M	63
Swebe Swebe	one	SS-1-DT-45	S 23 47.680 E 028 04.236'	1078	F	50
Swebe Swebe	one	SS-1-DT-46	S 23 47.677 E 028 04.238'	1078	M	40
Swebe Swebe	one	SS-1-DT-47	S 23 47.677 E 028 04.242'	1078	F	52
Swebe Swebe	one	SS-1-DT-48	S 23 47.680 E 028 04.244'	1078	M	45
Swebe Swebe	one	SS-1-DT-49	S 23 47.675 E 028 04.246'	1078	M	36
Swebe Swebe	one	SS-1-DT-50	S 23 47.677 E 028 04.242'	1078	F	43
Swebe Swebe	one	SS-1-T1-a	S 23 47.694' E 028 04.210'	1068	M	75
Swebe Swebe	one	SS-1-T1-aa	S 23 47.685' E 028 04.228'	1068	M	60
Swebe Swebe	one	SS-1-T1-ab	S 23 47.685' E 028 04.228'	1068	M	45
Swebe Swebe	one	SS-1-T1-ac	S 23 47.685' E 028 04.228'	1068	M	35
Swebe Swebe	one	SS-1-T1-ad	S 23 47.685' E 028 04.228'	1068		30
Swebe Swebe	one	SS-1-T1-ae	S 23 47.685' E 028 04.228'	1068		30
Swebe Swebe	one	SS-1-T1-af	S 23 47.685' E 028 04.226'	1068		45
Swebe Swebe	one	SS-1-T1-ag	S 23 47.685' E 028 04.226'	1068	F	50
Swebe Swebe	one	SS-1-T1-ah	S 23 47.685' E 028 04.226'	1068		45
Swebe Swebe	one	SS-1-T1-ai	S 23 47.685' E 028 04.226'	1068		30
Swebe Swebe	one	SS-1-T1-aj	S 23 47.685' E 028 04.226'	1068		25
Swebe Swebe	one	SS-1-T1-ak	S 23 47.685' E 028 04.226'	1068		30
Swebe Swebe	one	SS-1-T1-al	S 23 47.685' E 028 04.226'	1068	M	40
Swebe Swebe	one	SS-1-T1-am	S 23 47.685' E 028 04.226'	1068	M	40
Swebe Swebe	one	SS-1-T1-an	S 23 47.685' E 028 04.226'	1068		45
Swebe Swebe	one	SS-1-T1-ao	S 23 47.685' E 028 04.226'	1068		50
Swebe Swebe	one	SS-1-T1-ap	S 23 47.685' E 028 04.226'	1068	M	60
Swebe Swebe	one	SS-1-T1-aq	S 23 47.685' E 028 04.226'	1068	M	45
Swebe Swebe	one	SS-1-T1-ar	S 23 47.685' E 028 04.226'	1068		30
Swebe Swebe	one	SS-1-T1-as	S 23 47.687' E 028 04.228'	1068	F	82
Swebe Swebe	one	SS-1-T1-at	S 23 47.687' E 028 04.228'	1068	F	50
Swebe Swebe	one	SS-1-T1-au	S 23 47.687' E 028 04.228'	1068	F	78
Swebe Swebe	one	SS-1-T1-av	S 23 47.687' E 028 04.228'	1068	F	75
Swebe Swebe	one	SS-1-T1-aw	S 23 47.687' E 028 04.228'	1068	F	70
Swebe Swebe	one	SS-1-T1-ax	S 23 47.687' E 028 04.228'	1068		40
Swebe Swebe	one	SS-1-T1-ay	S 23 47.687' E 028 04.228'	1068	M	80
Swebe Swebe	one	SS-1-T1-az	S 23 47.687' E 028 04.228'	1068		40
Swebe Swebe	one	SS-1-T1-b	S 23 47.694' E 028 04.210'	1068	M	60
Swebe Swebe	one	SS-1-T1-ba	S 23 47.687' E 028 04.228'	1068	M	75
Swebe Swebe	one	SS-1-T1-bb	S 23 47.687' E 028 04.228'	1068	M	78
Swebe Swebe	one	SS-1-T1-bc	S 23 47.687' E 028 04.228'	1068	F	88
Swebe Swebe	one	SS-1-T1-bd	S 23 47.687' E 028 04.228'	1068	M	60
Swebe Swebe	one	SS-1-T1-be	S 23 47.685' E 028 04.231'	1068		70
Swebe Swebe	one	SS-1-T1-bf	S 23 47.685' E 028 04.231'	1068	M	98
Swebe Swebe	one	SS-1-T1-bg	S 23 47.685' E 028 04.231'	1068		85
Swebe Swebe	one	SS-1-T1-bh	S 23 47.685' E 028 04.231'	1068		70
Swebe Swebe	one	SS-1-T1-bi	S 23 47.685' E 028 04.231'	1068		50
Swebe Swebe	one	SS-1-T1-bj	S 23 47.685' E 028 04.231'	1068		65
Swebe Swebe	one	SS-1-T1-bk	S 23 47.685' E 028 04.231'	1068	M	100
Swebe Swebe	one	SS-1-T1-bl	S 23 47.685' E 028 04.231'	1068		65
Swebe Swebe	one	SS-1-T1-bm	S 23 47.685' E 028 04.231'	1068		85
Swebe Swebe	one	SS-1-T1-bn	S 23 47.685' E 028 04.231'	1068	M	105
Swebe Swebe	one	SS-1-T1-bo	S 23 47.685' E 028 04.231'	1068	M	100
Swebe Swebe	one	SS-1-T1-bp	S 23 47.685' E 028 04.231'	1068	M	90
Swebe Swebe	one	SS-1-T1-bq	S 23 47.685' E 028 04.231'	1068	M	105
Swebe Swebe	one	SS-1-T1-br	S 23 47.685' E 028 04.231'	1068		90
Swebe Swebe	one	SS-1-T1-bs	S 23 47.685' E 028 04.231'	1068	M	60
Swebe Swebe	one	SS-1-T1-bt	S 23 47.685' E 028 04.231'	1068		25
Swebe Swebe	one	SS-1-T1-bu	S 23 47.685' E 028 04.231'	1068		35
Swebe Swebe	one	SS-1-T1-bv	S 23 47.685' E 028 04.231'	1068	M	85
Swebe Swebe	one	SS-1-T1-bw	S 23 47.685' E 028 04.231'	1068	M	88
Swebe Swebe	one	SS-1-T1-bx	S 23 47.685' E 028 04.231'	1068		40
Swebe Swebe	one	SS-1-T1-by	S 23 47.685' E 028 04.233'	1068	M	75
Swebe Swebe	one	SS-1-T1-bz	S 23 47.685' E 028 04.233'	1068	M	90
Swebe Swebe	one	SS-1-T1-c	S 23 47.694' E 028 04.210'	1068	M	65
Swebe Swebe	one	SS-1-T1-ca	S 23 47.685' E 028 04.233'	1068	M	83
Swebe Swebe	one	SS-1-T1-cb	S 23 47.685' E 028 04.233'	1068		60
Swebe Swebe	one	SS-1-T1-cc	S 23 47.685' E 028 04.233'	1068	F	65
Swebe Swebe	one	SS-1-T1-cd	S 23 47.685' E 028 04.233'	1068		45
Swebe Swebe	one	SS-1-T1-ce	S 23 47.685' E 028 04.234'	1068	F	60
Swebe Swebe	one	SS-1-T1-cf	S 23 47.685' E 028 04.234'	1068	F	60
Swebe Swebe	one	SS-1-T1-cg	S 23 47.685' E 028 04.234'	1068		55
Swebe Swebe	one	SS-1-T1-ch	S 23 47.685' E 028 04.234'	1068		50
Swebe Swebe	one	SS-1-T1-ci	S 23 47.685' E 028 04.234'	1068		60
Swebe Swebe	one	SS-1-T1-cj	S 23 47.685' E 028 04.235'	1068	F	85
Swebe Swebe	one	SS-1-T1-ck	S 23 47.685' E 028 04.235'	1068	F	85
Swebe Swebe	one	SS-1-T1-cl	S 23 47.685' E 028 04.235'	1068	F	80
Swebe Swebe	one	SS-1-T1-cm	S 23 47.685' E 028 04.235'	1068	F	85
Swebe Swebe	one	SS-1-T1-cn	S 23 47.685' E 028 04.235'	1068	F	90
Swebe Swebe	one	SS-1-T1-co	S 23 47.685' E 028 04.235'	1068	F	90
Swebe Swebe	one	SS-1-T1-cp	S 23 47.685' E 028 04.235'	1068	F	105
Swebe Swebe	one	SS-1-T1-cq	S 23 47.685' E 028 04.235'	1068		71
Swebe Swebe	one	SS-1-T1-cr	S 23 47.685' E 028 04.235'	1068	F	120
Swebe Swebe	one	SS-1-T1-cs	S 23 47.685' E 028 04.235'	1068	M	135
Swebe Swebe	one	SS-1-T1-ct	S 23 47.685' E 028 04.235'	1068	F	130
Swebe Swebe	one	SS-1-T1-cu	S 23 47.684' E 028 04.233'	1068	M	70
Swebe Swebe	one	SS-1-T1-cv	S 23 47.681' E 028 04.235'	1068	F	90
Swebe Swebe	one	SS-1-T1-cw	S 23 47.681' E 028 04.235'	1068		60
Swebe Swebe	one	SS-1-T1-cx	S 23 47.681' E 028 04.235'	1068	M	95
Swebe Swebe	one	SS-1-T1-cy	S 23 47.681' E 028 04.235'	1068		70
Swebe Swebe	one	SS-1-T1-cz	S 23 47.680' E 028 04.235'	1068	M	70
Swebe Swebe	one	SS-1-T1-d	S 23 47.694' E 028 04.210'	1068	M	65
Swebe Swebe	one	SS-1-T1-da	S 23 47.680' E 028 04.235'	1068	F	85
Swebe Swebe	one	SS-1-T1-db	S 23 47.680' E 028 04.235'	1068	F	100
Swebe Swebe	one	SS-1-T1-dc	S 23 47.680' E 028 04.235'	1068		75
Swebe Swebe	one	SS-1-T1-dd	S 23 47.680' E 028 04.235'	1068		20
Swebe Swebe	one	SS-1-T1-de	S 23 47.680' E 028 04.235'	1068		70
Swebe Swebe	one	SS-1-T1-df	S 23 47.680' E 028 04.235'	1068	M	140
Swebe Swebe	one	SS-1-T1-dg	S 23 47.680' E 028 04.235'	1068		65
Swebe Swebe	one	SS-1-T1-dh	S 23 47.680' E 028 04.235'	1068		70
Swebe Swebe	one	SS-1-T1-di	S 23 47.680' E 028 04.235'	1068	F	90
Swebe Swebe	one	SS-1-T1-dj	S 23 47.680' E 028 04.235'	1068		90
Swebe Swebe	one	SS-1-T1-dk	S 23 47.680' E 028 04.235'	1068		45
Swebe Swebe	one	SS-1-T1-dl	S 23 47.680' E 028 04.235'	1068		65
Swebe Swebe	one	SS-1-T1-dm	S 23 47.680' E 028 04.235'	1068		70
Swebe Swebe	one	SS-1-T1-dn	S 23 47.680' E 028 04.235'	1068	M	60
Swebe Swebe	one	SS-1-T1-do	S 23 47.680' E 028 04.235'	1068	F	70
Swebe Swebe	one	SS-1-T1-dp	S 23 47.680' E 028 04.235'	1068	F	75
Swebe Swebe	one	SS-1-T1-dq	S 23 47.680' E 028 04.235'	1068	F	65
Swebe Swebe	one	SS-1-T1-dr	S 23 47.680' E 028 04.235'	1068		40
Swebe Swebe	one	SS-1-T1-ds	S 23 47.680' E 028 04.235'	1068	M	50
Swebe Swebe	one	SS-1-T1-dt	S 23 47.680' E 028 04.235'	1068		30
Swebe Swebe	one	SS-1-T1-du	S 23 47.680' E 028 04.235'	1068		30
Swebe Swebe	one	SS-1-T1-dv	S 23 47.680' E 028 04.235'	1068		25
Swebe Swebe	one	SS-1-T1-dw	S 23 47.680' E 028 04.235'	1068		35
Swebe Swebe	one	SS-1-T1-dx	S 23 47.680' E 028 04.235'	1068		35
Swebe Swebe	one	SS-1-T1-dy	S 23 47.679' E 028 04.239'	1068		10
Swebe Swebe	one	SS-1-T1-dz	S 23 47.679' E 028 04.239'	1068		18
Swebe Swebe	one	SS-1-T1-e	S 23 47.694' E 028 04.210'	1068		25
Swebe Swebe	one	SS-1-T1-ea	S 23 47.679' E 028 04.239'	1068	M	40
Swebe Swebe	one	SS-1-T1-eb	S 23 47.679' E 028 04.241'	1068	M	35
Swebe Swebe	one	SS-1-T1-ec	S 23 47.679' E 028 04.241'	1068	M	35
Swebe Swebe	one	SS-1-T1-ed	S 23 47.679' E 028 04.241'	1068	M	30
Swebe Swebe	one	SS-1-T1-ee	S 23 47.678' E 028 04.242'	1068		20
Swebe Swebe	one	SS-1-T1-ef	S 23 47.678' E 028 04.242'	1068	M	35
Swebe Swebe	one	SS-1-T1-eg	S 23 47.678' E 028 04.242'	1068		20
Swebe Swebe	one	SS-1-T1-eh	S 23 47.678' E 028 04.242'	1068	M	40
Swebe Swebe	one	SS-1-T1-ei	S 23 47.678' E 028 04.242'	1068	M	40
Swebe Swebe	one	SS-1-T1-ej	S 23 47.678' E 028 04.242'	1068		20
Swebe Swebe	one	SS-1-T1-ek	S 23 47.678' E 028 04.242'	1068		40
Swebe Swebe	one	SS-1-T1-el	S 23 47.678' E 028 04.242'	1068		45
Swebe Swebe	one	SS-1-T1-em	S 23 47.678' E 028 04.242'	1068		25
Swebe Swebe	one	SS-1-T1-en	S 23 47.678' E 028 04.246'	1068		70
Swebe Swebe	one	SS-1-T1-eo	S 23 47.678' E 028 04.246'	1068		70
Swebe Swebe	one	SS-1-T1-ep	S 23 47.678' E 028 04.246'	1068		70
Swebe Swebe	one	SS-1-T1-eq	S 23 47.678' E 028 04.246'	1068		80
Swebe Swebe	one	SS-1-T1-er	S 23 47.678' E 028 04.246'	1068		80
Swebe Swebe	one	SS-1-T1-es	S 23 47.678' E 028 04.246'	1068		40
Swebe Swebe	one	SS-1-T1-et	S 23 47.678' E 028 04.246'	1068	M	55
Swebe Swebe	one	SS-1-T1-eu	S 23 47.678' E 028 04.246'	1068	M	60
Swebe Swebe	one	SS-1-T1-ev	S 23 47.678' E 028 04.246'	1068	M	65
Swebe Swebe	one	SS-1-T1-ew	S 23 47.678' E 028 04.246'	1068	F	60
Swebe Swebe	one	SS-1-T1-ex	S 23 47.678' E 028 04.244'	1068		20
Swebe Swebe	one	SS-1-T1-ey	S 23 47.678' E 028 04.244'	1068		26
Swebe Swebe	one	SS-1-T1-ez	S 23 47.678' E 028 04.244'	1068		50
Swebe Swebe	one	SS-1-T1-f	S 23 47.694' E 028 04.210'	1068		15
Swebe Swebe	one	SS-1-T1-g	S 23 47.694' E 028 04.210'	1068	M	55
Swebe Swebe	one	SS-1-T1-h	S 23 47.694' E 028 04.210'	1068		20
Swebe Swebe	one	SS-1-T1-i	S 23 47.694' E 028 04.210'	1068	F	40
Swebe Swebe	one	SS-1-T1-j	S 23 47.694' E 028 04.210'	1068		35
Swebe Swebe	one	SS-1-T1-k	S 23 47.693' E 028 04.213'	1068	F	60
Swebe Swebe	one	SS-1-T1-l	S 23 47.685' E 028 04.228'	1068	M	50
Swebe Swebe	one	SS-1-T1-m	S 23 47.685' E 028 04.228'	1068	M	45
Swebe Swebe	one	SS-1-T1-n	S 23 47.685' E 028 04.228'	1068	M	80
Swebe Swebe	one	SS-1-T1-o	S 23 47.685' E 028 04.228'	1068	M	85
Swebe Swebe	one	SS-1-T1-p	S 23 47.685' E 028 04.228'	1068	M	80
Swebe Swebe	one	SS-1-T1-q	S 23 47.685' E 028 04.228'	1068	M	50
Swebe Swebe	one	SS-1-T1-r	S 23 47.685' E 028 04.228'	1068	M	60
Swebe Swebe	one	SS-1-T1-s	S 23 47.685' E 028 04.228'	1068		20
Swebe Swebe	one	SS-1-T1-t	S 23 47.685' E 028 04.228'	1068	M	55
Swebe Swebe	one	SS-1-T1-u	S 23 47.685' E 028 04.228'	1068		30
Swebe Swebe	one	SS-1-T1-v	S 23 47.685' E 028 04.228'	1068		60
Swebe Swebe	one	SS-1-T1-w	S 23 47.685' E 028 04.228'	1068		45
Swebe Swebe	one	SS-1-T1-x	S 23 47.685' E 028 04.228'	1068	M	65
Swebe Swebe	one	SS-1-T1-y	S 23 47.685' E 028 04.228'	1068	M	75
Swebe Swebe	one	SS-1-T1-z	S 23 47.685' E 028 04.228'	1068	M	70
Swebe Swebe	three	SS-3-T1-a	S 23 47.390' E 028 04.737'	1084	F	68
Swebe Swebe	three	SS-3-T1-aa	S 23 47.362' E 028 04.744'	1084		8
Swebe Swebe	three	SS-3-T1-ab	S 23 47.362' E 028 04.744'	1084		22
Swebe Swebe	three	SS-3-T1-ac	S 23 47.362' E 028 04.744'	1084		55
Swebe Swebe	three	SS-3-T1-ad	S 23 47.360' E 028 04.744'	1084	F	80
Swebe Swebe	three	SS-3-T1-ae	S 23 47.360' E 028 04.744'	1084	F	80
Swebe Swebe	three	SS-3-T1-af	S 23 47.360' E 028 04.744'	1084		80
Swebe Swebe	three	SS-3-T1-ag	S 23 47.360' E 028 04.744'	1084		30
Swebe Swebe	three	SS-3-T1-ah	S 23 47.360' E 028 04.744'	1084		30
Swebe Swebe	three	SS-3-T1-ai	S 23 47.360' E 028 04.744'	1084		20
Swebe Swebe	three	SS-3-T1-aj	S 23 47.360' E 028 04.744'	1084	F	30
Swebe Swebe	three	SS-3-T1-ak	S 23 47.356' E 028 04.745'	1084	F	36
Swebe Swebe	three	SS-3-T1-al	S 23 47.356' E 028 04.745'	1084	F	70
Swebe Swebe	three	SS-3-T1-am	S 23 47.349' E 028 04.747'	1084		45
Swebe Swebe	three	SS-3-T1-an	S 23 47.349' E 028 04.747'	1084		35
Swebe Swebe	three	SS-3-T1-ao	S 23 47.349' E 028 04.747'	1084		15
Swebe Swebe	three	SS-3-T1-ap	S 23 47.349' E 028 04.747'	1084		35
Swebe Swebe	three	SS-3-T1-aq	S 23 47.349' E 028 04.747'	1084		35
Swebe Swebe	three	SS-3-T1-b	S 23 47.390' E 028 04.737'	1084	F	43
Swebe Swebe	three	SS-3-T1-c	S 23 47.390' E 028 04.737'	1084	F	70
Swebe Swebe	three	SS-3-T1-d	S 23 47.390' E 028 04.737'	1084		35
Swebe Swebe	three	SS-3-T1-e	S 23 47.390' E 028 04.737'	1084		65
Swebe Swebe	three	SS-3-T1-f	S 23 47.387' E 028 04.739'	1084	F	40
Swebe Swebe	three	SS-3-T1-g	S 23 47.380' E 028 04.739'	1084	M	40
Swebe Swebe	three	SS-3-T1-h	S 23 47.370' E 028 04.742'	1084		18
Swebe Swebe	three	SS-3-T1-i	S 23 47.370' E 028 04.742'	1084		12
Swebe Swebe	three	SS-3-T1-j	S 23 47.370' E 028 04.742'	1084		22
Swebe Swebe	three	SS-3-T1-k	S 23 47.368' E 028 04.743'	1084		25
Swebe Swebe	three	SS-3-T1-l	S 23 47.368' E 028 04.743'	1084		30
Swebe Swebe	three	SS-3-T1-m	S 23 47.363' E 028 04.744'	1084	M	45
Swebe Swebe	three	SS-3-T1-n	S 23 47.363' E 028 04.744'	1084	M	25
Swebe Swebe	three	SS-3-T1-o	S 23 47.363' E 028 04.744'	1084		35
Swebe Swebe	three	SS-3-T1-p	S 23 47.363' E 028 04.744'	1084		30
Swebe Swebe	three	SS-3-T1-q	S 23 47.363' E 028 04.744'	1084		53
Swebe Swebe	three	SS-3-T1-r	S 23 47.363' E 028 04.744'	1084		45
Swebe Swebe	three	SS-3-T1-s	S 23 47.363' E 028 04.744'	1084		20
Swebe Swebe	three	SS-3-T1-t	S 23 47.363' E 028 04.744'	1084		20
Swebe Swebe	three	SS-3-T1-u	S 23 47.362' E 028 04.744'	1084		30
Swebe Swebe	three	SS-3-T1-v	S 23 47.362' E 028 04.744'	1084		20
Swebe Swebe	three	SS-3-T1-w	S 23 47.362' E 028 04.744'	1084	M	56
Swebe Swebe	three	SS-3-T1-x	S 23 47.362' E 028 04.744'	1084		40
Swebe Swebe	three	SS-3-T1-y	S 23 47.362' E 028 04.744'	1084		15
Swebe Swebe	three	SS-3-T1-z	S 23 47.362' E 028 04.744'	1084	F	25
Veloren	Felicite BY	VL-Fl-DT-1	S 24 47.183' E 028 22.542'	1334	M	25
Veloren	Felicite BY	VL-Fl-DT-10	S 24 47.176' E 028 22.537'	1334	M	61
Veloren	Felicite BY	VL-Fl-DT-11	S 24 47.176' E 028 22.537'	1334	M	35
Veloren	Felicite BY	VL-Fl-DT-12	S 24 47.175' E 028 22.536'	1334	F	60
Veloren	Felicite BY	VL-Fl-DT-13	S 24 47.175' E 028 22.536'	1334	M	65
Veloren	Felicite BY	VL-Fl-DT-14	S 24 47.177' E 028 22.532'	1334	F	55
Veloren	Felicite BY	VL-Fl-DT-15	S 24 47.175' E 028 22.535'	1334	F	70
Veloren	Felicite BY	VL-Fl-DT-16	S 24 47.174' E 028 22.533'	1334	F	52
Veloren	Felicite BY	VL-Fl-DT-17	S 24 47.174' E 028 22.535'	1334	M	65
Veloren	Felicite BY	VL-Fl-DT-18	S 24 47.172' E 028 22.536'	1334	M	40
Veloren	Felicite BY	VL-Fl-DT-19	S 24 47.170' E 028 22.530'	1334	M	40
Veloren	Felicite BY	VL-Fl-DT-2	S 24 47.184' E 028 22.542'	1334	F	45
Veloren	Felicite BY	VL-Fl-DT-20	S 24 47.169' E 028 22.529'	1334	F	35
Veloren	Felicite BY	VL-Fl-DT-21	S 24 47.169' E 028 22.529'	1334	F	62
Veloren	Felicite BY	VL-Fl-DT-22	S 24 47.170' E 028 22.528'	1334	M	40
Veloren	Felicite BY	VL-Fl-DT-23	S 24 47.172' E 028 22.527'	1334	M	65
Veloren	Felicite BY	VL-Fl-DT-24	S 24 47.172' E 028 22.524'	1334	F	45
Veloren	Felicite BY	VL-Fl-DT-25	S 24 47.168' E 028 22.526'	1334	M	65
Veloren	Felicite BY	VL-Fl-DT-3	S 24 47.184' E 028 22.541'	1334	M	40
Veloren	Felicite BY	VL-Fl-DT-4	S 24 47.183' E 028 22.541'	1334	F	20
Veloren	Felicite BY	VL-Fl-DT-5	S 24 47.180' E 028 22.543'	1334	F	56
Veloren	Felicite BY	VL-Fl-DT-6	S 24 47.178' E 028 22.541'	1334	M	55
Veloren	Felicite BY	VL-Fl-DT-7	S 24 47.179' E 028 22.539'	1334	F	60
Veloren	Felicite BY	VL-Fl-DT-8	S 24 47.177' E 028 22.537'	1334	M	85
Veloren	Felicite BY	VL-Fl-DT-9	S 24 47.176' E 028 22.537'	1334	F	30
Veloren	Felicite BY	VL-Fl-T1-a	S 24 47.184' E 028 22.544'	1334	F	65
Veloren	Felicite BY	VL-Fl-T1-aa	S 24 47.175' E 028 22.532'	1334	M	50
Veloren	Felicite BY	VL-Fl-T1-ab	S 24 47.175' E 028 22.532'	1334	F	81
Veloren	Felicite BY	VL-Fl-T1-ac	S 24 47.175' E 028 22.530'	1334	M	70
Veloren	Felicite BY	VL-Fl-T1-ad	S 24 47.175' E 028 22.530'	1334	F	100
Veloren	Felicite BY	VL-Fl-T1-ae	S 24 47.175' E 028 22.530'	1334	F	74
Veloren	Felicite BY	VL-Fl-T1-af	S 24 47.175' E 028 22.530'	1334	M	33
Veloren	Felicite BY	VL-Fl-T1-ag	S 24 47.175' E 028 22.530'	1334		15
Veloren	Felicite BY	VL-Fl-T1-ah	S 24 47.175' E 028 22.530'	1334		25
Veloren	Felicite BY	VL-Fl-T1-ai	S 24 47.175' E 028 22.530'	1334	M	62
Veloren	Felicite BY	VL-Fl-T1-aj	S 24 47.175' E 028 22.530'	1334		20
Veloren	Felicite BY	VL-Fl-T1-ak	S 24 47.175' E 028 22.530'	1334		10
Veloren	Felicite BY	VL-Fl-T1-al	S 24 47.175' E 028 22.530'	1334		15
Veloren	Felicite BY	VL-Fl-T1-am	S 24 47.175' E 028 22.530'	1334		15
Veloren	Felicite BY	VL-Fl-T1-an	S 24 47.177' E 028 22.527'	1334		9
Veloren	Felicite BY	VL-Fl-T1-ao	S 24 47.177' E 028 22.527'	1334		13
Veloren	Felicite BY	VL-Fl-T1-ap	S 24 47.177' E 028 22.527'	1334		3
Veloren	Felicite BY	VL-Fl-T1-aq	S 24 47.177' E 028 22.527'	1334		8
Veloren	Felicite BY	VL-Fl-T1-ar	S 24 47.177' E 028 22.527'	1334		12
Veloren	Felicite BY	VL-Fl-T1-as	S 24 47.177' E 028 22.527'	1334		11
Veloren	Felicite BY	VL-Fl-T1-at	S 24 47.176' E 028 22.527'	1334		14
Veloren	Felicite BY	VL-Fl-T1-au	S 24 47.176' E 028 22.527'	1334	M	65
Veloren	Felicite BY	VL-Fl-T1-av	S 24 47.176' E 028 22.527'	1334		5
Veloren	Felicite BY	VL-Fl-T1-aw	S 24 47.176' E 028 22.527'	1334		19
Veloren	Felicite BY	VL-Fl-T1-ax	S 24 47.175' E 028 22.525'	1334		13
Veloren	Felicite BY	VL-Fl-T1-ay	S 24 47.175' E 028 22.525'	1334	F	40
Veloren	Felicite BY	VL-Fl-T1-b	S 24 47.184' E 028 22.544'	1334		16
Veloren	Felicite BY	VL-Fl-T1-c	S 24 47.184' E 028 22.542'	1334	M	75
Veloren	Felicite BY	VL-Fl-T1-d	S 24 47.184' E 028 22.542'	1334	F	40
Veloren	Felicite BY	VL-Fl-T1-e	S 24 47.184' E 028 22.542'	1334	F	56
Veloren	Felicite BY	VL-Fl-T1-f	S 24 47.184' E 028 22.542'	1334	M	36
Veloren	Felicite BY	VL-Fl-T1-g	S 24 47.184' E 028 22.542'	1334	M	40
Veloren	Felicite BY	VL-Fl-T1-h	S 24 47.184' E 028 22.542'	1334	M	46
Veloren	Felicite BY	VL-Fl-T1-i	S 24 47.184' E 028 22.542'	1334	M	70
Veloren	Felicite BY	VL-Fl-T1-j	S 24 47.184' E 028 22.542'	1334		30
Veloren	Felicite BY	VL-Fl-T1-k	S 24 47.184' E 028 22.542'	1334	M	76
Veloren	Felicite BY	VL-Fl-T1-l	S 24 47.184' E 028 22.542'	1334	F	75
Veloren	Felicite BY	VL-Fl-T1-m	S 24 47.184' E 028 22.542'	1334	F	73
Veloren	Felicite BY	VL-Fl-T1-n	S 24 47.184' E 028 22.542'	1334		25
Veloren	Felicite BY	VL-Fl-T1-o	S 24 47.182' E 028 22.539'	1334	F	20
Veloren	Felicite BY	VL-Fl-T1-p	S 24 47.181' E 028 22.538'	1334	F	30
Veloren	Felicite BY	VL-Fl-T1-q	S 24 47.181' E 028 22.538'	1334	M	66
Veloren	Felicite BY	VL-Fl-T1-r	S 24 47.181' E 028 22.538'	1334	F	25
Veloren	Felicite BY	VL-Fl-T1-s	S 24 47.180' E 028 22.538'	1334		30
Veloren	Felicite BY	VL-Fl-T1-t	S 24 47.180' E 028 22.538'	1334		10
Veloren	Felicite BY	VL-Fl-T1-u	S 24 47.180' E 028 22.538'	1334		25
Veloren	Felicite BY	VL-Fl-T1-v	S 24 47.180' E 028 22.538'	1334		15
Veloren	Felicite BY	VL-Fl-T1-w	S 24 47.175' E 028 22.532'	1334	F	70
Veloren	Felicite BY	VL-Fl-T1-x	S 24 47.175' E 028 22.532'	1334	F	53
Veloren	Felicite BY	VL-Fl-T1-y	S 24 47.175' E 028 22.532'	1334	M	45
Veloren	Felicite BY	VL-Fl-T1-z	S 24 47.175' E 028 22.532'	1334	F	100
Veloren	Felicite BY	VL-Fl-T2-a	S 24 47.180' E 028 22.542'	1334		26
Veloren	Felicite BY	VL-Fl-T2-aa	S 24 47.172' E 028 22.530'	1334	M	65
Veloren	Felicite BY	VL-Fl-T2-ab	S 24 47.171' E 028 22.529'	1334	F	55
Veloren	Felicite BY	VL-Fl-T2-ac	S 24 47.171' E 028 22.529'	1334		35
Veloren	Felicite BY	VL-Fl-T2-ad	S 24 47.170' E 028 22.527'	1334	M	30
Veloren	Felicite BY	VL-Fl-T2-ae	S 24 47.170' E 028 22.527'	1334		30
Veloren	Felicite BY	VL-Fl-T2-af	S 24 47.170' E 028 22.527'	1334	M	70
Veloren	Felicite BY	VL-Fl-T2-b	S 24 47.179' E 028 22.540'	1334		15
Veloren	Felicite BY	VL-Fl-T2-c	S 24 47.179' E 028 22.540'	1334		6
Veloren	Felicite BY	VL-Fl-T2-d	S 24 47.177' E 028 22.537'	1334	M	25
Veloren	Felicite BY	VL-Fl-T2-e	S 24 47.177' E 028 22.537'	1334	M	35
Veloren	Felicite BY	VL-Fl-T2-f	S 24 47.177' E 028 22.537'	1334	F	30
Veloren	Felicite BY	VL-Fl-T2-g	S 24 47.175' E 028 22.536'	1334		4
Veloren	Felicite BY	VL-Fl-T2-h	S 24 47.175' E 028 22.536'	1334		20
Veloren	Felicite BY	VL-Fl-T2-i	S 24 47.175' E 028 22.536'	1334		8
Veloren	Felicite BY	VL-Fl-T2-j	S 24 47.175' E 028 22.536'	1334		30
Veloren	Felicite BY	VL-Fl-T2-k	S 24 47.175' E 028 22.536'	1334		15
Veloren	Felicite BY	VL-Fl-T2-l	S 24 47.175' E 028 22.536'	1334		10
Veloren	Felicite BY	VL-Fl-T2-m	S 24 47.175' E 028 22.536'	1334		16
Veloren	Felicite BY	VL-Fl-T2-n	S 24 47.176' E 028 22.535'	1334	M	70
Veloren	Felicite BY	VL-Fl-T2-o	S 24 47.176' E 028 22.535'	1334	F	36
Veloren	Felicite BY	VL-Fl-T2-p	S 24 47.176' E 028 22.535'	1334	M	50
Veloren	Felicite BY	VL-Fl-T2-q	S 24 47.176' E 028 22.535'	1334	M	55
Veloren	Felicite BY	VL-Fl-T2-r	S 24 47.175' E 028 22.534'	1334		30
Veloren	Felicite BY	VL-Fl-T2-s	S 24 47.175' E 028 22.534'	1334	F	50
Veloren	Felicite BY	VL-Fl-T2-t	S 24 47.175' E 028 22.534'	1334		10
Veloren	Felicite BY	VL-Fl-T2-u	S 24 47.175' E 028 22.534'	1334		16
Veloren	Felicite BY	VL-Fl-T2-v	S 24 47.175' E 028 22.534'	1334	M	70
Veloren	Felicite BY	VL-Fl-T2-w	S 24 47.175' E 028 22.534'	1334	F	75
Veloren	Felicite BY	VL-Fl-T2-x	S 24 47.174' E 028 22.532'	1334	F	40
Veloren	Felicite BY	VL-Fl-T2-y	S 24 47.174' E 028 22.532'	1334	F	55
Veloren	Felicite BY	VL-Fl-T2-z	S 24 47.174' E 028 22.532'	1334	M	36
Veloren	Main Gate	VL-Fl-T1-a	S 24 47.736' E 028 22.351'	1337	F	110
Veloren	Main Gate	VL-Fl-T1-a	S 24 47.743' E 028 22.376'	1337	F	120
Veloren	Main Gate	VL-Fl-T1-b	S 24 47.736' E 028 22.351'	1337	F	120
Veloren	Main Gate	VL-Fl-T1-b	S 24 47.743' E 028 22.376'	1337	M	70
Veloren	Main Gate	VL-Fl-T1-c	S 24 47.736' E 028 22.351'	1337	M	90
Veloren	Main Gate	VL-Fl-T1-c	S 24 47.743' E 028 22.376'	1337		4
Veloren	Main Gate	VL-Fl-T1-d	S 24 47.736' E 028 22.353'	1337	F	75
Veloren	Main Gate	VL-Fl-T1-d	S 24 47.743' E 028 22.376'	1337	M	55
Veloren	Main Gate	VL-Fl-T1-e	S 24 47.745' E 028 22.378'	1337	F	25
Veloren	Main Gate	VL-Fl-T1-e	S 24 47.736' E 028 22.353'	1337	F	50
Veloren	Main Gate	VL-Fl-T1-f	S 24 47.745' E 028 22.378'	1337	M	47
Veloren	Main Gate	VL-Fl-T1-f	S 24 47.736' E 028 22.353'	1337		20
Veloren	Main Gate	VL-Fl-T1-g	S 24 47.745' E 028 22.378'	1337	F	15
Veloren	Main Gate	VL-Fl-T1-g	S 24 47.736' E 028 22.353'	1337		40
Veloren	Main Gate	VL-Fl-T1-h	S 24 47.736' E 028 22.353'	1337	F	70
Veloren	Main Gate	VL-Fl-T1-h	S 24 47.745' E 028 22.378'	1337		10
Veloren	Main Gate	VL-Fl-T1-i	S 24 47.745' E 028 22.378'	1337	F	55
Veloren	Main Gate	VL-Fl-T1-i	S 24 47.736' E 028 22.353'	1337	M	75
Veloren	Main Gate	VL-Fl-T1-j	S 24 47.745' E 028 22.378'	1337	F	45
Veloren	Main Gate	VL-Fl-T1-j	S 24 47.736' E 028 22.357'	1337	F	100
Veloren	Main Gate	VL-Fl-T1-k	S 24 47.745' E 028 22.378'	1337	M	33
Veloren	Main Gate	VL-Fl-T1-k	S 24 47.736' E 028 22.357'	1337	M	40
Veloren	Main Gate	VL-Fl-T1-l	S 24 47.746' E 028 22.380'	1337	F	55
Veloren	Main Gate	VL-Fl-T1-l	S 24 47.736' E 028 22.357'	1337	M	135
Veloren	Main Gate	VL-Fl-T1-m	S 24 47.736' E 028 22.357'	1337	F	150
Veloren	Main Gate	VL-Fl-T1-m	S 24 47.746' E 028 22.380'	1337	M	40
Veloren	Main Gate	VL-Fl-T1-n	S 24 47.746' E 028 22.380'	1337	F	45
Veloren	Main Gate	VL-Fl-T1-n	S 24 47.736' E 028 22.357'	1337	M	75
Veloren	Main Gate	VL-Fl-T1-o	S 24 47.746' E 028 22.380'	1337		25
Veloren	Main Gate	VL-Fl-T1-o	S 24 47.736' E 028 22.357'	1337		60
Veloren	Main Gate	VL-Fl-T1-p	S 24 47.736' E 028 22.357'	1337	M	140
Veloren	Main Gate	VL-Fl-T1-p	S 24 47.746' E 028 22.380'	1337		15
Veloren	Main Gate	VL-Fl-T1-q	S 24 47.736' E 028 22.357'	1337	M	70
Veloren	Main Gate	VL-Fl-T1-q	S 24 47.746' E 028 22.380'	1337		30
Veloren	Main Gate	VL-Fl-T1-r	S 24 47.746' E 028 22.380'	1337	F	65
Veloren	Main Gate	VL-Fl-T1-r	S 24 47.736' E 028 22.357'	1337	F	75
Veloren	Main Gate	VL-Fl-T1-s	S 24 47.736' E 028 22.357'	1337		30
Veloren	Main Gate	VL-Fl-T1-s	S 24 47.746' E 028 22.380'	1337		20
Veloren	Main Gate	VL-Fl-T1-t	S 24 47.746' E 028 22.380'	1337		35
Veloren	Main Gate	VL-Fl-T1-t	S 24 47.736' E 028 22.357'	1337		40
Veloren	Main Gate	VL-Fl-T1-u	S 24 47.736' E 028 22.357'	1337		35
Veloren	Main Gate	VL-Fl-T1-u	S 24 47.746' E 028 22.380'	1337		20
Veloren	Main Gate	VL-Fl-T1-v	S 24 47.751' E 028 22.386'	1337	F	35
Veloren	Main Gate	VL-Fl-T1-v	S 24 47.736' E 028 22.357'	1337	F	80
Veloren	Main Gate	VL-Fl-T1-w	S 24 47.736' E 028 22.357'	1337	F	115
Veloren	Main Gate	VL-Fl-T1-w	S 24 47.751' E 028 22.386'	1337		20
Veloren	Main Gate	VL-Fl-T1-x	S 24 47.751' E 028 22.386'	1337	F	35
Veloren	Main Gate	VL-Fl-T1-x	S 24 47.736' E 028 22.357'	1337		15
Veloren	Main Gate	VL-Fl-T1-y	S 24 47.736' E 028 22.357'	1337	F	35
Veloren	Main Gate	VL-Fl-T1-y	S 24 47.751' E 028 22.386'	1337	M	70
Veloren	Main Gate	VL-Fl-T1-z	S 24 47.751' E 028 22.386'	1337	F	50
Veloren	Main Gate	VL-Fl-T1-z	S 24 47.736' E 028 22.365'	1337	F	75

## Sheet: SLA
Site	Plant ID	Sex	SLA (mm2 mg-1)
Buffelskloof	6	F	7.68493
Buffelskloof	7	F	7.93333
Buffelskloof	10	F	7.63889
Buffelskloof	12	F	10.1087
Buffelskloof	13	F	7.12712
Buffelskloof	16	F	8.79091
Buffelskloof	17	F	5.86111
Buffelskloof	20	F	11.5
Buffelskloof	21	F	8.32787
Buffelskloof	22	F	10.2667
Buffelskloof	23	F	10.4941
Buffelskloof	24	F	8.20388
Buffelskloof	1	M	9.06329
Buffelskloof	2	M	8.21481
Buffelskloof	3	M	9.33333
Buffelskloof	4	M	8.68478
Buffelskloof	5	M	8.97619
Buffelskloof	8	M	9.65909
Buffelskloof	9	M	7.76238
Buffelskloof	11	M	9.14894
Buffelskloof	14	M	8.69444
Buffelskloof	15	M	8.62121
Buffelskloof	18	M	11.7447
Buffelskloof	19	M	8.34831
Buffelskloof	25	M	7.81333
Swebe Swebe	26	F	6.71429
Swebe Swebe	28	F	10.1079
Swebe Swebe	33	F	11.5128
Swebe Swebe	36	F	8.52751
Swebe Swebe	39	F	9.78475
Swebe Swebe	40	F	8.65323
Swebe Swebe	45	F	0
Swebe Swebe	47	F	10.6667
Swebe Swebe	29	M	7.40893
Swebe Swebe	31	M	8.85235
Swebe Swebe	32	M	10.8778
Swebe Swebe	34	M	9.52
Swebe Swebe	41	M	6.76064
Swebe Swebe	42	M	9.84158
Swebe Swebe	49	M	13
Swebe Swebe	27	F	9.3253
Swebe Swebe	30	F	7.68382
Swebe Swebe	38	F	9.81437
Swebe Swebe	43	M	8.55556
Swebe Swebe	44	M	0
Swebe Swebe	46	M	0
Swebe Swebe	48	M	11.5319
Veloren	2	F	8.04651
Veloren	4	F	7.18085
Veloren	5	F	7.43617
Veloren	7	F	9.51852
Veloren	9	F	7.53846
Veloren	12	F	10.9744
Veloren	14	F	7.25893
Veloren	15	F	8.11765
Veloren	16	F	0
Veloren	20	F	8.44928
Veloren	21	F	8.41667
Veloren	24	F	9.47059
Veloren	3	M	9.23894
Veloren	6	M	7.45528
Veloren	8	M	9.27711
Veloren	10	M	6.85507
Veloren	11	M	7.92053
Veloren	13	M	8.81176
Veloren	17	M	6.99375
Veloren	22	M	8.83929
Veloren	23	M	8.55
Veloren	25	M	7.09091
Veloren	1	M	9.14444
Veloren	18	M	9.17105
Veloren	19	M	7.81395

## Sheet: Leaf area 
Site	Plant ID	Sex	Leaf area (cm2)
Buffelskloof	6	F	0.117
Buffelskloof	6	F	0.121
Buffelskloof	6	F	0.101
Buffelskloof	6	F	0.095
Buffelskloof	6	F	0.127
Buffelskloof	7	F	0.402
Buffelskloof	7	F	0.277
Buffelskloof	7	F	0.228
Buffelskloof	7	F	0.224
Buffelskloof	7	F	0.297
Buffelskloof	10	F	0.194
Buffelskloof	10	F	0.102
Buffelskloof	10	F	0.17
Buffelskloof	10	F	0.181
Buffelskloof	10	F	0.178
Buffelskloof	12	F	0.097
Buffelskloof	12	F	0.071
Buffelskloof	12	F	0.077
Buffelskloof	12	F	0.068
Buffelskloof	12	F	0.078
Buffelskloof	12	F	0.074
Buffelskloof	13	F	0.15
Buffelskloof	13	F	0.247
Buffelskloof	13	F	0.142
Buffelskloof	13	F	0.154
Buffelskloof	13	F	0.148
Buffelskloof	16	F	0.21
Buffelskloof	16	F	0.197
Buffelskloof	16	F	0.201
Buffelskloof	16	F	0.185
Buffelskloof	16	F	0.174
Buffelskloof	17	F	0.086
Buffelskloof	17	F	0.256
Buffelskloof	17	F	0.216
Buffelskloof	17	F	0.207
Buffelskloof	17	F	0.079
Buffelskloof	20	F	0.106
Buffelskloof	20	F	0.099
Buffelskloof	20	F	0.091
Buffelskloof	20	F	0.098
Buffelskloof	20	F	0.081
Buffelskloof	20	F	0.1
Buffelskloof	21	F	0.09
Buffelskloof	21	F	0.096
Buffelskloof	21	F	0.072
Buffelskloof	21	F	0.127
Buffelskloof	21	F	0.123
Buffelskloof	22	F	0.166
Buffelskloof	22	F	0.123
Buffelskloof	22	F	0.117
Buffelskloof	22	F	0.076
Buffelskloof	22	F	0.138
Buffelskloof	22	F	0.15
Buffelskloof	23	F	0.149
Buffelskloof	23	F	0.236
Buffelskloof	23	F	0.182
Buffelskloof	23	F	0.172
Buffelskloof	23	F	0.153
Buffelskloof	24	F	0.107
Buffelskloof	24	F	0.181
Buffelskloof	24	F	0.117
Buffelskloof	24	F	0.201
Buffelskloof	24	F	0.105
Buffelskloof	24	F	0.134
Buffelskloof	1	M	0.096
Buffelskloof	1	M	0.062
Buffelskloof	1	M	0.091
Buffelskloof	1	M	0.113
Buffelskloof	1	M	0.088
Buffelskloof	1	M	0.1
Buffelskloof	1	M	0.086
Buffelskloof	1	M	0.08
Buffelskloof	2	M	0.202
Buffelskloof	2	M	0.187
Buffelskloof	2	M	0.225
Buffelskloof	2	M	0.214
Buffelskloof	2	M	0.281
Buffelskloof	3	M	0.102
Buffelskloof	3	M	0.092
Buffelskloof	3	M	0.102
Buffelskloof	3	M	0.074
Buffelskloof	3	M	0.073
Buffelskloof	3	M	0.061
Buffelskloof	4	M	0.136
Buffelskloof	4	M	0.141
Buffelskloof	4	M	0.137
Buffelskloof	4	M	0.137
Buffelskloof	4	M	0.115
Buffelskloof	4	M	0.133
Buffelskloof	5	M	0.069
Buffelskloof	5	M	0.067
Buffelskloof	5	M	0.086
Buffelskloof	5	M	0.071
Buffelskloof	5	M	0.084
Buffelskloof	8	M	0.094
Buffelskloof	8	M	0.072
Buffelskloof	8	M	0.071
Buffelskloof	8	M	0.096
Buffelskloof	8	M	0.092
Buffelskloof	9	M	0.24
Buffelskloof	9	M	0.088
Buffelskloof	9	M	0.133
Buffelskloof	9	M	0.142
Buffelskloof	9	M	0.089
Buffelskloof	9	M	0.092
Buffelskloof	11	M	0.202
Buffelskloof	11	M	0.168
Buffelskloof	11	M	0.159
Buffelskloof	11	M	0.154
Buffelskloof	11	M	0.177
Buffelskloof	14	M	0.16
Buffelskloof	14	M	0.09
Buffelskloof	14	M	0.095
Buffelskloof	14	M	0.148
Buffelskloof	14	M	0.133
Buffelskloof	15	M	0.092
Buffelskloof	15	M	0.121
Buffelskloof	15	M	0.113
Buffelskloof	15	M	0.119
Buffelskloof	15	M	0.124
Buffelskloof	18	M	0.116
Buffelskloof	18	M	0.099
Buffelskloof	18	M	0.097
Buffelskloof	18	M	0.108
Buffelskloof	18	M	0.132
Buffelskloof	19	M	0.141
Buffelskloof	19	M	0.197
Buffelskloof	19	M	0.191
Buffelskloof	19	M	0.102
Buffelskloof	19	M	0.112
Buffelskloof	25	M	0.103
Buffelskloof	25	M	0.082
Buffelskloof	25	M	0.099
Buffelskloof	25	M	0.095
Buffelskloof	25	M	0.114
Buffelskloof	25	M	0.093
Swebe Swebe	26	F	0.302
Swebe Swebe	26	F	0.317
Swebe Swebe	26	F	0.283
Swebe Swebe	26	F	0.28
Swebe Swebe	26	F	0.322
Swebe Swebe	28	F	0.26
Swebe Swebe	28	F	0.241
Swebe Swebe	28	F	0.304
Swebe Swebe	28	F	0.281
Swebe Swebe	28	F	0.319
Swebe Swebe	33	F	0.197
Swebe Swebe	33	F	0.174
Swebe Swebe	33	F	0.251
Swebe Swebe	33	F	0.131
Swebe Swebe	33	F	0.145
Swebe Swebe	36	F	0.24
Swebe Swebe	36	F	0.531
Swebe Swebe	36	F	0.693
Swebe Swebe	36	F	0.633
Swebe Swebe	36	F	0.538
Swebe Swebe	39	F	0.567
Swebe Swebe	39	F	0.413
Swebe Swebe	39	F	0.371
Swebe Swebe	39	F	0.427
Swebe Swebe	39	F	0.404
Swebe Swebe	40	F	0.183
Swebe Swebe	40	F	0.21
Swebe Swebe	40	F	0.188
Swebe Swebe	40	F	0.242
Swebe Swebe	40	F	0.25
Swebe Swebe	47	F	0.169
Swebe Swebe	47	F	0.172
Swebe Swebe	47	F	0.124
Swebe Swebe	47	F	0.141
Swebe Swebe	47	F	0.162
Swebe Swebe	29	M	0.624
Swebe Swebe	29	M	0.552
Swebe Swebe	29	M	0.134
Swebe Swebe	29	M	0.572
Swebe Swebe	29	M	0.274
Swebe Swebe	31	M	0.269
Swebe Swebe	31	M	0.231
Swebe Swebe	31	M	0.255
Swebe Swebe	31	M	0.137
Swebe Swebe	31	M	0.427
Swebe Swebe	34	M	0.224
Swebe Swebe	34	M	0.249
Swebe Swebe	34	M	0.291
Swebe Swebe	34	M	0.309
Swebe Swebe	34	M	0.117
Swebe Swebe	41	M	0.355
Swebe Swebe	41	M	0.344
Swebe Swebe	41	M	0.208
Swebe Swebe	41	M	0.171
Swebe Swebe	41	M	0.193
Swebe Swebe	42	M	0.441
Swebe Swebe	42	M	0.459
Swebe Swebe	42	M	0.303
Swebe Swebe	42	M	0.437
Swebe Swebe	42	M	0.348
Swebe Swebe	49	M	0.218
Swebe Swebe	49	M	0.214
Swebe Swebe	49	M	0.214
Swebe Swebe	49	M	0.249
Swebe Swebe	49	M	0.21
Swebe Swebe	27	F	0.193
Swebe Swebe	27	F	0.128
Swebe Swebe	27	F	0.245
Swebe Swebe	27	F	0.135
Swebe Swebe	27	F	0.073
Swebe Swebe	30	F	0.296
Swebe Swebe	30	F	0.188
Swebe Swebe	30	F	0.187
Swebe Swebe	30	F	0.186
Swebe Swebe	30	F	0.188
Swebe Swebe	32	M	0.213
Swebe Swebe	32	M	0.18
Swebe Swebe	32	M	0.196
Swebe Swebe	32	M	0.224
Swebe Swebe	32	M	0.166
Swebe Swebe	38	F	0.288
Swebe Swebe	38	F	0.295
Swebe Swebe	38	F	0.342
Swebe Swebe	38	F	0.267
Swebe Swebe	38	F	0.447
Swebe Swebe	43	M	0.063
Swebe Swebe	43	M	0.1
Swebe Swebe	43	M	0.079
Swebe Swebe	43	M	0.048
Swebe Swebe	43	M	0.095
Swebe Swebe	48	M	0.243
Swebe Swebe	48	M	0.221
Swebe Swebe	48	M	0.201
Swebe Swebe	48	M	0.233
Swebe Swebe	48	M	0.186
Veloren	4	F	0.325
Veloren	4	F	0.289
Veloren	4	F	0.315
Veloren	4	F	0.122
Veloren	4	F	0.299
Veloren	5	F	0.145
Veloren	5	F	0.128
Veloren	5	F	0.14
Veloren	5	F	0.114
Veloren	5	F	0.172
Veloren	7	F	0.157
Veloren	7	F	0.161
Veloren	7	F	0.138
Veloren	7	F	0.173
Veloren	7	F	0.142
Veloren	9	F	0.131
Veloren	9	F	0.148
Veloren	9	F	0.156
Veloren	9	F	0.119
Veloren	9	F	0.132
Veloren	12	F	0.144
Veloren	12	F	0.212
Veloren	12	F	0.193
Veloren	12	F	0.173
Veloren	12	F	0.134
Veloren	14	F	0.06
Veloren	14	F	0.208
Veloren	14	F	0.193
Veloren	14	F	0.153
Veloren	14	F	0.199
Veloren	15	F	0.151
Veloren	15	F	0.136
Veloren	15	F	0.15
Veloren	15	F	0.14
Veloren	15	F	0.113
Veloren	20	F	0.116
Veloren	20	F	0.127
Veloren	20	F	0.132
Veloren	20	F	0.117
Veloren	20	F	0.091
Veloren	21	F	0.143
Veloren	21	F	0.122
Veloren	21	F	0.115
Veloren	21	F	0.117
Veloren	21	F	0.109
Veloren	24	F	0.115
Veloren	24	F	0.104
Veloren	24	F	0.081
Veloren	24	F	0.115
Veloren	24	F	0.068
Veloren	3	M	0.334
Veloren	3	M	0.156
Veloren	3	M	0.232
Veloren	3	M	0.175
Veloren	3	M	0.147
Veloren	6	M	0.187
Veloren	6	M	0.212
Veloren	6	M	0.137
Veloren	6	M	0.17
Veloren	6	M	0.211
Veloren	8	M	0.157
Veloren	8	M	0.119
Veloren	8	M	0.134
Veloren	8	M	0.227
Veloren	8	M	0.133
Veloren	10	M	0.251
Veloren	10	M	0.156
Veloren	10	M	0.189
Veloren	10	M	0.177
Veloren	10	M	0.173
Veloren	11	M	0.263
Veloren	11	M	0.219
Veloren	11	M	0.257
Veloren	11	M	0.295
Veloren	11	M	0.162
Veloren	13	M	0.182
Veloren	13	M	0.167
Veloren	13	M	0.123
Veloren	13	M	0.16
Veloren	13	M	0.117
Veloren	17	M	0.183
Veloren	17	M	0.173
Veloren	17	M	0.217
Veloren	17	M	0.288
Veloren	17	M	0.258
Veloren	22	M	0.089
Veloren	22	M	0.116
Veloren	22	M	0.109
Veloren	22	M	0.073
Veloren	22	M	0.108
Veloren	23	M	0.07
Veloren	23	M	0.084
Veloren	23	M	0.058
Veloren	23	M	0.065
Veloren	23	M	0.065
Veloren	25	M	0.1
Veloren	25	M	0.072
Veloren	25	M	0.069
Veloren	25	M	0.074
Veloren	25	M	0.075
Veloren	1	M	0.169
Veloren	1	M	0.156
Veloren	1	M	0.181
Veloren	1	M	0.155
Veloren	1	M	0.162
Veloren	2	F	0.162
Veloren	2	F	0.155
Veloren	2	F	0.125
Veloren	2	F	0.133
Veloren	2	F	0.117
Veloren	18	M	0.097
Veloren	18	M	0.109
Veloren	18	M	0.155
Veloren	18	M	0.17
Veloren	18	M	0.166
Veloren	19	M	0.184
Veloren	19	M	0.179
Veloren	19	M	0.224
Veloren	19	M	0.225
Veloren	19	M	0.196

## Sheet: Compactness
Site	Plant ID	Sex	Rep #	Leaves per cm
Buffelskloof	6	F	a	0.857143
Buffelskloof	6	F	b	1
Buffelskloof	6	F	c	0.8
Buffelskloof	7	F	a	1.2
Buffelskloof	7	F	b	1.2
Buffelskloof	7	F	c	1.14286
Buffelskloof	10	F	a	1.16883
Buffelskloof	10	F	b	1.23288
Buffelskloof	10	F	c	1.44737
Buffelskloof	12	F	a	1.28571
Buffelskloof	12	F	b	1.60494
Buffelskloof	12	F	c	1.44737
Buffelskloof	16	F	a	1.15942
Buffelskloof	16	F	b	1.02941
Buffelskloof	16	F	c	0.987654
Buffelskloof	17	F	a	1.01124
Buffelskloof	17	F	b	1.03448
Buffelskloof	17	F	c	1.07527
Buffelskloof	20	F	a	1.38889
Buffelskloof	20	F	b	1.44737
Buffelskloof	20	F	c	0.985915
Buffelskloof	22	F	a	0.987654
Buffelskloof	22	F	b	0.952381
Buffelskloof	22	F	c	1.03896
Buffelskloof	23	F	a	1.26437
Buffelskloof	23	F	b	1.125
Buffelskloof	23	F	c	1.19403
Buffelskloof	24	F	a	0.84507
Buffelskloof	24	F	b	1.33333
Buffelskloof	24	F	c	1.11111
Buffelskloof	9	M	a	1.69231
Buffelskloof	9	M	b	2.16667
Buffelskloof	9	M	c	2
Buffelskloof	2	M	a	0.857143
Buffelskloof	2	M	b	1
Buffelskloof	2	M	c	1
Buffelskloof	3	M	a	2.25
Buffelskloof	3	M	b	2
Buffelskloof	3	M	c	1.85714
Buffelskloof	4	M	a	1.28571
Buffelskloof	4	M	b	1.06667
Buffelskloof	4	M	c	1.125
Buffelskloof	8	M	a	1.55556
Buffelskloof	8	M	b	1.625
Buffelskloof	8	M	c	1.38462
Buffelskloof	1	M	a	1.41026
Buffelskloof	1	M	b	1.02273
Buffelskloof	1	M	c	1.49425
Buffelskloof	11	M	a	1
Buffelskloof	11	M	b	1.26582
Buffelskloof	11	M	c	1.11111
Buffelskloof	14	M	a	1.16883
Buffelskloof	14	M	b	1.39535
Buffelskloof	14	M	c	1.57895
Buffelskloof	15	M	a	1.37931
Buffelskloof	15	M	b	1.31313
Buffelskloof	15	M	c	1.60494
Buffelskloof	18	M	a	1.25
Buffelskloof	18	M	b	1.33333
Buffelskloof	18	M	c	1.17647
Buffelskloof	19	M	a	0.864198
Buffelskloof	19	M	b	1.125
Buffelskloof	19	M	c	1.23288
Buffelskloof	25	M	a	1.375
Buffelskloof	25	M	b	1.44578
Buffelskloof	25	M	c	1.48649
Swebe Swebe	26	F	a	1
Swebe Swebe	26	F	b	0.8
Swebe Swebe	26	F	c	1
Swebe Swebe	28	F	a	1.04762
Swebe Swebe	28	F	b	0.947368
Swebe Swebe	28	F	c	1.33333
Swebe Swebe	33	F	a	1.22642
Swebe Swebe	33	F	b	1.07143
Swebe Swebe	33	F	c	1.28788
Swebe Swebe	36	F	a	0.719424
Swebe Swebe	36	F	b	0.692308
Swebe Swebe	36	F	c	0.943396
Swebe Swebe	39	F	a	0.925926
Swebe Swebe	39	F	b	1.61017
Swebe Swebe	39	F	c	1.40187
Swebe Swebe	40	F	a	0.892857
Swebe Swebe	40	F	b	0.840336
Swebe Swebe	40	F	c	0.833333
Swebe Swebe	45	F	a	1.07692
Swebe Swebe	45	F	b	1.50442
Swebe Swebe	45	F	c	1.17647
Swebe Swebe	47	F	a	1.57025
Swebe Swebe	47	F	b	1.61905
Swebe Swebe	47	F	c	1.9802
Swebe Swebe	29	M	a	0.909091
Swebe Swebe	29	M	b	1.12245
Swebe Swebe	29	M	c	1.17647
Swebe Swebe	31	M	a	1.08333
Swebe Swebe	31	M	b	0.818182
Swebe Swebe	31	M	c	1.45455
Swebe Swebe	34	M	a	0.892857
Swebe Swebe	34	M	b	0.909091
Swebe Swebe	34	M	c	1.15789
Swebe Swebe	35	M	a	0.992366
Swebe Swebe	35	M	b	1.04839
Swebe Swebe	35	M	c	1.2605
Swebe Swebe	37	M	a	0.810811
Swebe Swebe	37	M	b	0.789474
Swebe Swebe	37	M	c	0.961538
Swebe Swebe	42	M	a	1.23711
Swebe Swebe	42	M	b	0.810811
Swebe Swebe	42	M	c	0.782609
Swebe Swebe	49	M	a	1.12782
Swebe Swebe	49	M	b	1.20968
Swebe Swebe	49	M	c	1.31148
Swebe Swebe	27	F	a	1.41176
Swebe Swebe	27	F	b	1.2381
Swebe Swebe	27	F	c	0.9
Swebe Swebe	30	F	a	1.26316
Swebe Swebe	30	F	b	1.36842
Swebe Swebe	30	F	c	1.33333
Swebe Swebe	38	F	a	0.813008
Swebe Swebe	38	F	b	0.672269
Swebe Swebe	38	F	c	0.740741
Swebe Swebe	43	M	a	1.09244
Swebe Swebe	43	M	b	1.03448
Swebe Swebe	43	M	c	0.676692
Swebe Swebe	44	M	a	1.03175
Swebe Swebe	44	M	b	1.23967
Swebe Swebe	44	M	c	1.15044
Swebe Swebe	46	M	a	1.19658
Swebe Swebe	46	M	b	1.34454
Swebe Swebe	46	M	c	1.2963
Swebe Swebe	48	M	a	0.882353
Swebe Swebe	48	M	b	0.877193
Swebe Swebe	48	M	c	0.854701
Swebe Swebe	50	F	a	1.00917
Swebe Swebe	50	F	b	1.26437
Veloren	4	F	a	1.25
Veloren	4	F	b	1.42857
Veloren	4	F	c	1.75
Veloren	5	F	a	1.22222
Veloren	5	F	b	1.11111
Veloren	5	F	c	1.29412
Veloren	7	F	a	1.41176
Veloren	7	F	b	1.26316
Veloren	7	F	c	1.2
Veloren	9	F	a	1.79487
Veloren	9	F	b	0.978261
Veloren	9	F	c	1.70455
Veloren	12	F	a	1.16279
Veloren	12	F	b	1.29412
Veloren	12	F	c	1.1828
Veloren	14	F	a	1.73333
Veloren	14	F	b	1.74603
Veloren	14	F	c	1.59091
Veloren	15	F	a	1.30952
Veloren	15	F	b	1.21212
Veloren	15	F	c	1.14943
Veloren	16	F	a	1.42857
Veloren	16	F	b	1.39241
Veloren	16	F	c	1.51515
Veloren	20	F	a	1.19565
Veloren	20	F	b	1.60494
Veloren	20	F	c	1.55556
Veloren	21	F	a	1.61905
Veloren	21	F	b	0.892857
Veloren	21	F	c	1.2766
Veloren	3	M	a	1.9
Veloren	3	M	b	1.54545
Veloren	3	M	c	2.11111
Veloren	6	M	a	1.68421
Veloren	6	M	b	1.68421
Veloren	6	M	c	1.57895
Veloren	8	M	a	1.39785
Veloren	8	M	b	1.76471
Veloren	8	M	c	1.86667
Veloren	10	M	a	1.38889
Veloren	10	M	b	1.63462
Veloren	10	M	c	1.45833
Veloren	11	M	a	1.2
Veloren	11	M	b	1.37615
Veloren	11	M	c	1.04651
Veloren	13	M	a	1.97674
Veloren	13	M	b	1.64835
Veloren	13	M	c	1.56627
Veloren	17	M	a	1.125
Veloren	17	M	b	1.03448
Veloren	17	M	c	1
Veloren	22	M	a	0.886076
Veloren	22	M	b	1.02273
Veloren	22	M	c	1.64706
Veloren	23	M	a	1.375
Veloren	23	M	b	1.39785
Veloren	23	M	c	1.31868
Veloren	1	M	a	1.6
Veloren	1	M	b	1.68421
Veloren	1	M	c	1.7
Veloren	18	M	a	1.85714
Veloren	18	M	b	1.80723
Veloren	18	M	c	1.94444
Veloren	19	M	a	1.03896
Veloren	19	M	b	0.933333
Veloren	19	M	c	1.37931

## Sheet: Growth Rate
Site	Plant ID	Sex	Branch number	Dec 2021 length	Growth Rate (2 years)
Buffelskloof	1	M	one	13	3
Buffelskloof	1	M	two	11	1
Buffelskloof	1	M	three	20	10
Buffelskloof	2	M	one	12.5	2.5
Buffelskloof	2	M	two	20.5	10.5
Buffelskloof	2	M	three
Buffelskloof	3	M	one
Buffelskloof	3	M	two	15	5
Buffelskloof	3	M	three	13	3
Buffelskloof	4	M	one	17	7
Buffelskloof	4	M	two	14	4
Buffelskloof	4	M	three	11	1
Buffelskloof	5	M	one	13	3
Buffelskloof	5	M	two	12	2
Buffelskloof	5	M	three	11	1
Buffelskloof	6	F	one	13.5	3.5
Buffelskloof	6	F	two	11.5	1.5
Buffelskloof	6	F	three	13	3
Buffelskloof	7	F	one	22	12
Buffelskloof	7	F	two	15	5
Buffelskloof	7	F	three	23	13
Buffelskloof	8	M	one	13	3
Buffelskloof	8	M	two	19	9
Buffelskloof	8	M	three	15	5
Buffelskloof	9	M	one	16	6
Buffelskloof	9	M	two	15	5
Buffelskloof	9	M	three	15	5
Buffelskloof	10	F	one	23	13
Buffelskloof	10	F	two	17	7
Buffelskloof	10	F	three	17	7
Buffelskloof	11	M	one	20	10
Buffelskloof	11	M	two	16	6
Buffelskloof	11	M	three	14	4
Buffelskloof	12	F	one	18	8
Buffelskloof	12	F	two	16	6
Buffelskloof	12	F	three
Buffelskloof	13	F	one	21	11
Buffelskloof	13	F	two	18	8
Buffelskloof	13	F	three	23	13
Buffelskloof	14	M	one	12	2
Buffelskloof	14	M	two	14.5	4.5
Buffelskloof	14	M	three	14	4
Buffelskloof	15	M	one	20	10
Buffelskloof	15	M	two	11	1
Buffelskloof	15	M	three
Buffelskloof	16	F	one	14.5	4.5
Buffelskloof	16	F	two	19	9
Buffelskloof	16	F	three	16	6
Buffelskloof	17	F	one	11.5	1.5
Buffelskloof	17	F	two	17.5	7.5
Buffelskloof	17	F	three	12	2
Buffelskloof	18	M	one	21	11
Buffelskloof	18	M	two	22	12
Buffelskloof	18	M	three	19	9
Buffelskloof	19	M	one	11.5	1.5
Buffelskloof	19	M	two	15	5
Buffelskloof	19	M	three	11	1
Buffelskloof	20	F	one	19	9
Buffelskloof	20	F	two	19	9
Buffelskloof	20	F	three	25	15
Buffelskloof	21	F	one	18	8
Buffelskloof	21	F	two	13	3
Buffelskloof	21	F	three	9	-1
Buffelskloof	22	F	one	21	11
Buffelskloof	22	F	two	18	8
Buffelskloof	22	F	three	17	7
Buffelskloof	23	F	one	16	6
Buffelskloof	23	F	two	13	3
Buffelskloof	23	F	three	10	0
Buffelskloof	24	F	one	21	11
Buffelskloof	24	F	two	15	5
Buffelskloof	24	F	three	17	7
Buffelskloof	25	M	one	22	12
Buffelskloof	25	M	two	14.5	4.5
Buffelskloof	25	M	three	15	5
Swebe Swebe	26	F	one	10	0
Swebe Swebe	26	F	two	12	2
Swebe Swebe	26	F	three	12	2
Swebe Swebe	27	F	one	18	8
Swebe Swebe	27	F	two	11	1
Swebe Swebe	27	F	three	15	5
Swebe Swebe	28	F	one	17	7
Swebe Swebe	28	F	two	11	1
Swebe Swebe	28	F	three	14.5	4.5
Swebe Swebe	29	M	one	16.5	6.5
Swebe Swebe	29	M	two	12	2
Swebe Swebe	29	M	three	18	8
Swebe Swebe	30	F	one	14.5	4.5
Swebe Swebe	30	F	two	10	0
Swebe Swebe	30	F	three	10	0
Swebe Swebe	31	M	one	12	2
Swebe Swebe	31	M	two	17	7
Swebe Swebe	31	M	three	8	-2
Swebe Swebe	32	M	one	11.5	1.5
Swebe Swebe	32	M	two	15	5
Swebe Swebe	32	M	three	12	2
Swebe Swebe	33	F	one	18	8
Swebe Swebe	33	F	two	16.5	6.5
Swebe Swebe	33	F	three	16	6
Swebe Swebe	34	M	one	11	1
Swebe Swebe	34	M	two	10.5	0.5
Swebe Swebe	34	M	three	23	13
Swebe Swebe	35	M	one	10.5	0.5
Swebe Swebe	35	M	two	13.5	3.5
Swebe Swebe	35	M	three	17.5	7.5
Swebe Swebe	36	F	one	11	1
Swebe Swebe	36	F	two	21	11
Swebe Swebe	36	F	three
Swebe Swebe	37	M	one	11	1
Swebe Swebe	37	M	two	8	-2
Swebe Swebe	37	M	three	12	2
Swebe Swebe	38	F	one	14	4
Swebe Swebe	38	F	two	15	5
Swebe Swebe	38	F	three	15	5
Swebe Swebe	39	F	one	21	11
Swebe Swebe	39	F	two	18	8
Swebe Swebe	39	F	three	17	7
Swebe Swebe	40	F	one	30	20
Swebe Swebe	40	F	two	32	22
Swebe Swebe	40	F	three	18.5	8.5
Swebe Swebe	41	M	one	14	4
Swebe Swebe	41	M	two	23	13
Swebe Swebe	41	M	three
Swebe Swebe	42	M	one	12	2
Swebe Swebe	42	M	two	15.5	5.5
Swebe Swebe	42	M	three	13	3
Swebe Swebe	43	M	one	15	5
Swebe Swebe	43	M	two	10	0
Swebe Swebe	43	M	three	9.5	-0.5
Swebe Swebe	44	M	one	17	7
Swebe Swebe	44	M	two	17.5	7.5
Swebe Swebe	44	M	three	14.5	4.5
Swebe Swebe	45	F	one	11	1
Swebe Swebe	45	F	two	12	2
Swebe Swebe	45	F	three	10	0
Swebe Swebe	46	M	one	11	1
Swebe Swebe	46	M	two	16	6
Swebe Swebe	46	M	three	12	2
Swebe Swebe	47	F	one	13	3
Swebe Swebe	47	F	two	12	2
Swebe Swebe	47	F	three	10	0
Swebe Swebe	48	M	one	15.5	5.5
Swebe Swebe	48	M	two	12.5	2.5
Swebe Swebe	48	M	three	13.5	3.5
Swebe Swebe	49	M	one	10.5	0.5
Swebe Swebe	49	M	two	10	0
Swebe Swebe	49	M	three	10.5	0.5
Swebe Swebe	50	F	one	10	0
Swebe Swebe	50	F	two	10	0
Swebe Swebe	50	F	three
Verloren	1	M	one	16	6
Verloren	1	M	two	16	6
Verloren	1	M	three	11	1
Verloren	2	F	one	24	14
Verloren	2	F	two	11	1
Verloren	2	F	three	15	5
Verloren	3	M	one	10.5	0.5
Verloren	3	M	two	11	1
Verloren	3	M	three	11	1
Verloren	4	F	one
Verloren	4	F	two
Verloren	4	F	three
Verloren	5	F	one	11	1
Verloren	5	F	two	11	1
Verloren	5	F	three	13	3
Verloren	6	M	one	13	3
Verloren	6	M	two	11	1
Verloren	6	M	three
Verloren	7	F	one	13	3
Verloren	7	F	two	11	1
Verloren	7	F	three	14	4
Verloren	8	M	one	10	0
Verloren	8	M	two	14	4
Verloren	8	M	three	10.5	0.5
Verloren	9	F	one	10	0
Verloren	9	F	two	5	-5
Verloren	9	F	three	25	15
Verloren	10	M	one	12	2
Verloren	10	M	two	16.5	6.5
Verloren	10	M	three	11	1
Verloren	11	M	one	14	4
Verloren	11	M	two	10	0
Verloren	11	M	three	11	1
Verloren	12	F	one	11.5	1.5
Verloren	12	F	two	11	1
Verloren	12	F	three
Verloren	13	M	one	19	9
Verloren	13	M	two	13	3
Verloren	13	M	three	14	4
Verloren	14	F	one	11	1
Verloren	14	F	two	11.5	1.5
Verloren	14	F	three
Verloren	15	F	one	12.5	2.5
Verloren	15	F	two	11.5	1.5
Verloren	15	F	three
Verloren	16	F	one	12	2
Verloren	16	F	two	15	5
Verloren	16	F	three	18	8
Verloren	17	M	one	16	6
Verloren	17	M	two	15	5
Verloren	17	M	three	12.5	2.5
Verloren	18	M	one	5	-5
Verloren	18	M	two	14	4
Verloren	18	M	three	13.5	3.5
Verloren	19	M	one	10.5	0.5
Verloren	19	M	two	13	3
Verloren	19	M	three
Verloren	20	F	one	10	0
Verloren	20	F	two	22	12
Verloren	20	F	three	11	1
Verloren	21	F	one	10	0
Verloren	21	F	two	15	5
Verloren	21	F	three
Verloren	22	M	one	9.5	-0.5
Verloren	22	M	two	12	2
Verloren	22	M	three	10	0
Verloren	23	M	one	8	-2
Verloren	23	M	two	9	-1
Verloren	23	M	three	12	2
Verloren	24	F	one	19	9
Verloren	24	F	two	11	1
Verloren	24	F	three	13	3
Verloren	25	M	one	13	3
Verloren	25	M	two	22	12
Verloren	25	M	three	23	13

## Sheet: Inflorescences 
Site	Patch	Plant ID	Sex	Stem number	Inflorescences (count)	Year
Buffelskloof	rim surface	BK-RS-DT-17	F	three	12	2021
Buffelskloof	rim surface	BK-RS-DT-10	F	one	11	2021
Buffelskloof	rim surface	BK-RS-DT-13	F	three	11	2021
Buffelskloof	rim surface	BK-RS-DT-13	F	two	11	2021
Buffelskloof	rim surface	BK-RS-DT-17	F	two	11	2021
Buffelskloof	rim surface	BK-RS-DT-20	F	one	11	2021
Buffelskloof	rim surface	BK-RS-DT-16	F	one	10	2021
Buffelskloof	rim surface	BK-RS-DT-20	F	three	10	2021
Buffelskloof	rim surface	BK-RS-DT-7	F	one	10	2021
Buffelskloof	rim surface	BK-RS-DT-21	F	two	9	2021
Buffelskloof	rim surface	BK-RS-DT-12	F	one	8	2021
Buffelskloof	rim surface	BK-RS-DT-16	F	three	8	2021
Buffelskloof	rim surface	BK-RS-DT-23	F	two	7	2021
Buffelskloof	rim surface	BK-RS-DT-21	F	three	6	2021
Buffelskloof	rim surface	BK-RS-DT-12	F	three	5	2021
Buffelskloof	rim surface	BK-RS-DT-13	F	one	5	2021
Buffelskloof	rim surface	BK-RS-DT-17	F	one	5	2021
Buffelskloof	rim surface	BK-RS-DT-6	F	three	5	2021
Buffelskloof	rim surface	BK-RS-DT-22	F	two	4	2021
Buffelskloof	rim surface	BK-RS-DT-6	F	one	4	2021
Buffelskloof	rim surface	BK-RS-DT-12	F	two	3	2021
Buffelskloof	rim surface	BK-RS-DT-6	F	two	3	2021
Buffelskloof	rim surface	BK-RS-DT-22	F	one	2	2021
Buffelskloof	rim surface	BK-RS-DT-22	F	three	2	2021
Buffelskloof	rim surface	BK-RS-DT-7	F	three	2	2021
Buffelskloof	rim surface	BK-RS-DT-10	F	three	1	2021
Buffelskloof	rim surface	BK-RS-DT-10	F	two	1	2021
Buffelskloof	rim surface	BK-RS-DT-23	F	one	1	2021
Buffelskloof	rim surface	BK-RS-DT-16	F	two	0	2021
Buffelskloof	rim surface	BK-RS-DT-20	F	two	0	2021
Buffelskloof	rim surface	BK-RS-DT-21	F	one	0	2021
Buffelskloof	rim surface	BK-RS-DT-23	F	three	0	2021
Buffelskloof	rim surface	BK-RS-DT-24	F	one	0	2021
Buffelskloof	rim surface	BK-RS-DT-24	F	three	0	2021
Buffelskloof	rim surface	BK-RS-DT-24	F	two	0	2021
Buffelskloof	rim surface	BK-RS-DT-7	F	two	0	2021
Buffelskloof	rim surface	BK-RS-DT-17	F	three	11	2019
Buffelskloof	rim surface	BK-RS-DT-10	F	one	0	2019
Buffelskloof	rim surface	BK-RS-DT-13	F	three	0	2019
Buffelskloof	rim surface	BK-RS-DT-13	F	two	0	2019
Buffelskloof	rim surface	BK-RS-DT-17	F	two	9	2019
Buffelskloof	rim surface	BK-RS-DT-20	F	one	0	2019
Buffelskloof	rim surface	BK-RS-DT-16	F	one	12	2019
Buffelskloof	rim surface	BK-RS-DT-20	F	three	1	2019
Buffelskloof	rim surface	BK-RS-DT-7	F	one	0	2019
Buffelskloof	rim surface	BK-RS-DT-21	F	two	6	2019
Buffelskloof	rim surface	BK-RS-DT-12	F	one	0	2019
Buffelskloof	rim surface	BK-RS-DT-16	F	three	17	2019
Buffelskloof	rim surface	BK-RS-DT-23	F	two	12	2019
Buffelskloof	rim surface	BK-RS-DT-21	F	three	6	2019
Buffelskloof	rim surface	BK-RS-DT-12	F	three	6	2019
Buffelskloof	rim surface	BK-RS-DT-13	F	one	0	2019
Buffelskloof	rim surface	BK-RS-DT-17	F	one	16	2019
Buffelskloof	rim surface	BK-RS-DT-6	F	three	4	2019
Buffelskloof	rim surface	BK-RS-DT-22	F	two	0	2019
Buffelskloof	rim surface	BK-RS-DT-6	F	one	4	2019
Buffelskloof	rim surface	BK-RS-DT-12	F	two	4	2019
Buffelskloof	rim surface	BK-RS-DT-6	F	two	9	2019
Buffelskloof	rim surface	BK-RS-DT-22	F	one	1	2019
Buffelskloof	rim surface	BK-RS-DT-22	F	three	0	2019
Buffelskloof	rim surface	BK-RS-DT-7	F	three	6	2019
Buffelskloof	rim surface	BK-RS-DT-10	F	three	2	2019
Buffelskloof	rim surface	BK-RS-DT-10	F	two	2	2019
Buffelskloof	rim surface	BK-RS-DT-23	F	one	5	2019
Buffelskloof	rim surface	BK-RS-DT-16	F	two	19	2019
Buffelskloof	rim surface	BK-RS-DT-20	F	two	0	2019
Buffelskloof	rim surface	BK-RS-DT-21	F	one	2	2019
Buffelskloof	rim surface	BK-RS-DT-23	F	three	12	2019
Buffelskloof	rim surface	BK-RS-DT-24	F	one	0	2019
Buffelskloof	rim surface	BK-RS-DT-24	F	three	0	2019
Buffelskloof	rim surface	BK-RS-DT-24	F	two	0	2019
Buffelskloof	rim surface	BK-RS-DT-7	F	two	5	2019
Swebe Swebe	one	SS-1-DT-28	F	one	12	2021
Swebe Swebe	one	SS-1-DT-47	F	one	12	2021
Swebe Swebe	one	SS-1-DT-26	F	one	11	2021
Swebe Swebe	one	SS-1-DT-26	F	three	9	2021
Swebe Swebe	one	SS-1-DT-28	F	two	9	2021
Swebe Swebe	one	SS-1-DT-39	F	one	9	2021
Swebe Swebe	one	SS-1-DT-47	F	three	9	2021
Swebe Swebe	one	SS-1-DT-27	F	one	8	2021
Swebe Swebe	one	SS-1-DT-30	F	one	8	2021
Swebe Swebe	one	SS-1-DT-28	F	three	7	2021
Swebe Swebe	one	SS-1-DT-30	F	two	7	2021
Swebe Swebe	one	SS-1-DT-33	F	one	7	2021
Swebe Swebe	one	SS-1-DT-45	F	one	7	2021
Swebe Swebe	one	SS-1-DT-27	F	two	6	2021
Swebe Swebe	one	SS-1-DT-33	F	two	6	2021
Swebe Swebe	one	SS-1-DT-50	F	three	6	2021
Swebe Swebe	one	SS-1-DT-36	F	two	5	2021
Swebe Swebe	one	SS-1-DT-45	F	two	5	2021
Swebe Swebe	one	SS-1-DT-39	F	two	4	2021
Swebe Swebe	one	SS-1-DT-45	F	three	4	2021
Swebe Swebe	one	SS-1-DT-36	F	three	3	2021
Swebe Swebe	one	SS-1-DT-30	F	three	2	2021
Swebe Swebe	one	SS-1-DT-33	F	three	2	2021
Swebe Swebe	one	SS-1-DT-50	F	one	2	2021
Swebe Swebe	one	SS-1-DT-36	F	one	1	2021
Swebe Swebe	one	SS-1-DT-39	F	three	1	2021
Swebe Swebe	one	SS-1-DT-40	F	one	1	2021
Swebe Swebe	one	SS-1-DT-47	F	two	1	2021
Swebe Swebe	one	SS-1-DT-50	F	two	1	2021
Swebe Swebe	one	SS-1-DT-26	F	two	0	2021
Swebe Swebe	one	SS-1-DT-27	F	three	0	2021
Swebe Swebe	one	SS-1-DT-38	F	one	0	2021
Swebe Swebe	one	SS-1-DT-38	F	three	0	2021
Swebe Swebe	one	SS-1-DT-38	F	two	0	2021
Swebe Swebe	one	SS-1-DT-40	F	three	0	2021
Swebe Swebe	one	SS-1-DT-40	F	two	0	2021
Swebe Swebe	one	SS-1-T1-dq	F	one	0	2019
Swebe Swebe	one	SS-1-T1-di	F	one	0	2019
Swebe Swebe	one	SS-1-T1-cv	F	one	0	2019
Swebe Swebe	one	SS-1-T1-ag	F	one	0	2019
Swebe Swebe	one	SS-1-T1-cl	F	one	0	2019
Swebe Swebe	one	SS-1-T1-av	F	one	0	2019
Swebe Swebe	one	SS-1-T1-aw	F	one	0	2019
Swebe Swebe	one	SS-1-DT-36	F	one	0	2019
Swebe Swebe	one	SS-1-T1-au	F	one	0	2019
Swebe Swebe	one	SS-1-T1-bc	F	one	0	2019
Swebe Swebe	one	SS-1-T1-i	F	one	0	2019
Swebe Swebe	one	SS-1-DT-26	F	one	0	2019
Swebe Swebe	one	SS-1-T1-cc	F	one	0	2019
Swebe Swebe	one	SS-1-DT-39	F	one	0	2019
Swebe Swebe	one	SS-1-DT-47	F	one	0	2019
Swebe Swebe	one	SS-1-DT-28	F	one	0	2019
Swebe Swebe	one	SS-1-T1-k	F	one	0	2019
Swebe Swebe	one	SS-1-T1-dq	F	two	0	2019
Swebe Swebe	one	SS-1-T1-dp	F	two	0	2019
Swebe Swebe	one	SS-1-T1-da	F	two	0	2019
Swebe Swebe	one	SS-1-T1-di	F	two	0	2019
Swebe Swebe	one	SS-1-T1-cv	F	two	0	2019
Swebe Swebe	one	SS-1-T1-ag	F	two	0	2019
Swebe Swebe	one	SS-1-T1-cl	F	two	0	2019
Swebe Swebe	one	SS-1-DT-33	F	two	0	2019
Swebe Swebe	one	SS-1-T1-cm	F	two	0	2019
Swebe Swebe	one	SS-1-T1-av	F	two	0	2019
Swebe Swebe	one	SS-1-T1-cf	F	two	0	2019
Swebe Swebe	one	SS-1-T1-aw	F	two	0	2019
Swebe Swebe	one	SS-1-DT-40	F	two	0	2019
Swebe Swebe	one	SS-1-T1-au	F	two	0	2019
Swebe Swebe	one	SS-1-T1-i	F	two	0	2019
Swebe Swebe	one	SS-1-T1-co	F	two	0	2019
Swebe Swebe	one	SS-1-T1-cc	F	two	0	2019
Swebe Swebe	one	SS-1-DT-45	F	two	0	2019
Swebe Swebe	one	SS-1-DT-47	F	two	0	2019
Swebe Swebe	one	SS-1-T1-k	F	two	0	2019
Swebe Swebe	one	SS-1-T1-dp	F	three	0	2019
Swebe Swebe	one	SS-1-T1-da	F	three	0	2019
Swebe Swebe	one	SS-1-DT-40	F	three	0	2019
Swebe Swebe	one	SS-1-T1-cr	F	three	0	2019
Swebe Swebe	one	SS-1-T1-i	F	three	0	2019
Swebe Swebe	one	SS-1-DT-26	F	three	0	2019
Swebe Swebe	one	SS-1-T1-co	F	three	0	2019
Swebe Swebe	one	SS-1-DT-45	F	three	0	2019
Swebe Swebe	one	SS-1-DT-39	F	three	0	2019
Swebe Swebe	one	SS-1-DT-47	F	three	0	2019
Swebe Swebe	one	SS-1-DT-28	F	three	0	2019
Swebe Swebe	one	SS-1-T1-k	F	three	0	2019
Swebe Swebe	one	SS-1-T1-db	F	one	0	2019
Swebe Swebe	one	SS-1-T1-db	F	two	0	2019
Swebe Swebe	one	SS-1-T1-db	F	three	0	2019
Swebe Swebe	one	SS-1-T1-do	F	one	1	2019
Swebe Swebe	one	SS-1-T1-da	F	one	1	2019
Swebe Swebe	one	SS-1-T1-ew	F	one	1	2019
Swebe Swebe	one	SS-1-T1-at	F	one	1	2019
Swebe Swebe	one	SS-1-T1-ck	F	one	1	2019
Swebe Swebe	one	SS-1-DT-40	F	one	1	2019
Swebe Swebe	one	SS-1-T1-co	F	one	1	2019
Swebe Swebe	one	SS-1-DT-45	F	one	1	2019
Swebe Swebe	one	SS-1-T1-ew	F	two	1	2019
Swebe Swebe	one	SS-1-T1-bc	F	two	1	2019
Swebe Swebe	one	SS-1-T1-dq	F	three	1	2019
Swebe Swebe	one	SS-1-T1-di	F	three	1	2019
Swebe Swebe	one	SS-1-T1-cv	F	three	1	2019
Swebe Swebe	one	SS-1-T1-ag	F	three	1	2019
Swebe Swebe	one	SS-1-T1-cl	F	three	1	2019
Swebe Swebe	one	SS-1-T1-cm	F	three	1	2019
Swebe Swebe	one	SS-1-T1-ck	F	three	1	2019
Swebe Swebe	one	SS-1-T1-ce	F	three	1	2019
Swebe Swebe	one	SS-1-T1-aw	F	three	1	2019
Swebe Swebe	one	SS-1-DT-36	F	three	1	2019
Swebe Swebe	one	SS-1-T1-au	F	three	1	2019
Swebe Swebe	one	SS-1-T1-cp	F	three	1	2019
Swebe Swebe	one	SS-1-T1-cc	F	three	1	2019
Swebe Swebe	one	SS-1-T1-ce	F	one	2	2019
Swebe Swebe	one	SS-1-T1-cr	F	one	2	2019
Swebe Swebe	one	SS-1-T1-ct	F	one	2	2019
Swebe Swebe	one	SS-1-T1-do	F	two	2	2019
Swebe Swebe	one	SS-1-T1-ck	F	two	2	2019
Swebe Swebe	one	SS-1-T1-cn	F	two	2	2019
Swebe Swebe	one	SS-1-T1-cj	F	two	2	2019
Swebe Swebe	one	SS-1-DT-39	F	two	2	2019
Swebe Swebe	one	SS-1-T1-av	F	three	2	2019
Swebe Swebe	one	SS-1-T1-bc	F	three	2	2019
Swebe Swebe	one	SS-1-T1-cm	F	one	3	2019
Swebe Swebe	one	SS-1-T1-cn	F	one	3	2019
Swebe Swebe	one	SS-1-T1-as	F	one	3	2019
Swebe Swebe	one	SS-1-T1-cp	F	one	3	2019
Swebe Swebe	one	SS-1-T1-at	F	two	3	2019
Swebe Swebe	one	SS-1-DT-28	F	two	3	2019
Swebe Swebe	one	SS-1-T1-ct	F	two	3	2019
Swebe Swebe	one	SS-1-T1-do	F	three	3	2019
Swebe Swebe	one	SS-1-T1-as	F	three	3	2019
Swebe Swebe	one	SS-1-T1-dp	F	one	4	2019
Swebe Swebe	one	SS-1-DT-33	F	one	4	2019
Swebe Swebe	one	SS-1-T1-cf	F	one	4	2019
Swebe Swebe	one	SS-1-DT-36	F	two	4	2019
Swebe Swebe	one	SS-1-T1-cr	F	two	4	2019
Swebe Swebe	one	SS-1-T1-as	F	two	4	2019
Swebe Swebe	one	SS-1-T1-cp	F	two	4	2019
Swebe Swebe	one	SS-1-DT-26	F	two	4	2019
Swebe Swebe	one	SS-1-T1-at	F	three	4	2019
Swebe Swebe	one	SS-1-T1-cj	F	three	4	2019
Swebe Swebe	one	SS-1-T1-cj	F	one	5	2019
Swebe Swebe	one	SS-1-T1-ce	F	two	5	2019
Swebe Swebe	one	SS-1-T1-ew	F	three	5	2019
Swebe Swebe	one	SS-1-T1-cf	F	three	5	2019
Swebe Swebe	one	SS-1-T1-ct	F	three	5	2019
Swebe Swebe	one	SS-1-DT-33	F	three	6	2019
Swebe Swebe	one	SS-1-T1-cn	F	three	6	2019
Swebe Swebe	one	SS-1-DT-28	F	one	0	2019
Swebe Swebe	one	SS-1-DT-47	F	one	0	2019
Swebe Swebe	one	SS-1-DT-26	F	one	0	2019
Swebe Swebe	one	SS-1-DT-26	F	three	0	2019
Swebe Swebe	one	SS-1-DT-28	F	two	3	2019
Swebe Swebe	one	SS-1-DT-39	F	one	0	2019
Swebe Swebe	one	SS-1-DT-47	F	three	0	2019
Swebe Swebe	one	SS-1-DT-27	F	one	0	2019
Swebe Swebe	one	SS-1-DT-30	F	one	0	2019
Swebe Swebe	one	SS-1-DT-28	F	three	0	2019
Swebe Swebe	one	SS-1-DT-30	F	two	0	2019
Swebe Swebe	one	SS-1-DT-33	F	one	4	2019
Swebe Swebe	one	SS-1-DT-45	F	one	1	2019
Swebe Swebe	one	SS-1-DT-27	F	two	0	2019
Swebe Swebe	one	SS-1-DT-33	F	two	0	2019
Swebe Swebe	one	SS-1-DT-50	F	three	0	2019
Swebe Swebe	one	SS-1-DT-36	F	two	4	2019
Swebe Swebe	one	SS-1-DT-45	F	two	0	2019
Swebe Swebe	one	SS-1-DT-39	F	two	2	2019
Swebe Swebe	one	SS-1-DT-45	F	three	0	2019
Swebe Swebe	one	SS-1-DT-36	F	three	1	2019
Swebe Swebe	one	SS-1-DT-30	F	three	0	2019
Swebe Swebe	one	SS-1-DT-33	F	three	6	2019
Swebe Swebe	one	SS-1-DT-50	F	one	0	2019
Swebe Swebe	one	SS-1-DT-36	F	one	0	2019
Swebe Swebe	one	SS-1-DT-39	F	three	0	2019
Swebe Swebe	one	SS-1-DT-40	F	one	1	2019
Swebe Swebe	one	SS-1-DT-47	F	two	0	2019
Swebe Swebe	one	SS-1-DT-50	F	two	0	2019
Swebe Swebe	one	SS-1-DT-26	F	two	4	2019
Swebe Swebe	one	SS-1-DT-27	F	three	0	2019
Swebe Swebe	one	SS-1-DT-38	F	one	0	2019
Swebe Swebe	one	SS-1-DT-38	F	three	0	2019
Swebe Swebe	one	SS-1-DT-38	F	two	0	2019
Swebe Swebe	one	SS-1-DT-40	F	three	0	2019
Swebe Swebe	one	SS-1-DT-40	F	two	0	2019
Swebe Swebe	three	SS-3-T1-ad	F	one	0	2019
Swebe Swebe	three	SS-3-T1-a	F	one	0	2019
Swebe Swebe	three	SS-3-T1-c	F	one	0	2019
Swebe Swebe	three	SS-3-T1-f	F	one	0	2019
Swebe Swebe	three	SS-3-T1-ad	F	two	0	2019
Swebe Swebe	three	SS-3-T1-ae	F	two	0	2019
Swebe Swebe	three	SS-3-T1-b	F	two	0	2019
Swebe Swebe	three	SS-3-T1-c	F	two	0	2019
Swebe Swebe	three	SS-3-T1-ad	F	three	0	2019
Swebe Swebe	three	SS-3-T1-z	F	three	0	2019
Swebe Swebe	three	SS-3-T1-a	F	three	0	2019
Swebe Swebe	three	SS-3-T1-ae	F	three	0	2019
Swebe Swebe	three	SS-3-T1-b	F	three	0	2019
Swebe Swebe	three	SS-3-T1-f	F	three	0	2019
Swebe Swebe	three	SS-3-T1-ak	F	one	0	2019
Swebe Swebe	three	SS-3-T1-al	F	one	0	2019
Swebe Swebe	three	SS-3-T1-aj	F	one	0	2019
Swebe Swebe	three	SS-3-T1-ak	F	two	0	2019
Swebe Swebe	three	SS-3-T1-al	F	two	0	2019
Swebe Swebe	three	SS-3-T1-aj	F	two	0	2019
Swebe Swebe	three	SS-3-T1-ak	F	three	0	2019
Swebe Swebe	three	SS-3-T1-al	F	three	0	2019
Swebe Swebe	three	SS-3-T1-aj	F	three	0	2019
Swebe Swebe	three	SS-3-T1-ae	F	one	1	2019
Swebe Swebe	three	SS-3-T1-z	F	two	1	2019
Swebe Swebe	three	SS-3-T1-c	F	three	1	2019
Swebe Swebe	three	SS-3-T1-a	F	two	2	2019
Swebe Swebe	three	SS-3-T1-z	F	one	3	2019
Swebe Swebe	three	SS-3-T1-b	F	one	4	2019
Swebe Swebe	three	SS-3-T1-f	F	two	5	2019
Veloren	Felicite BY	VL-Fl-DT-21	F	three	27	2021
Veloren	Felicite BY	VL-Fl-DT-21	F	two	23	2021
Veloren	Felicite BY	VL-Fl-DT-9	F	three	17	2021
Veloren	Felicite BY	VL-Fl-DT-5	F	one	15	2021
Veloren	Felicite BY	VL-Fl-DT-15	F	three	9	2021
Veloren	Felicite BY	VL-Fl-DT-16	F	two	9	2021
Veloren	Felicite BY	VL-Fl-DT-7	F	one	8	2021
Veloren	Felicite BY	VL-Fl-DT-14	F	three	7	2021
Veloren	Felicite BY	VL-Fl-DT-12	F	one	6	2021
Veloren	Felicite BY	VL-Fl-DT-12	F	two	6	2021
Veloren	Felicite BY	VL-Fl-DT-16	F	one	5	2021
Veloren	Felicite BY	VL-Fl-DT-2	F	three	5	2021
Veloren	Felicite BY	VL-Fl-DT-15	F	two	4	2021
Veloren	Felicite BY	VL-Fl-DT-21	F	one	3	2021
Veloren	Felicite BY	VL-Fl-DT-12	F	three	2	2021
Veloren	Felicite BY	VL-Fl-DT-14	F	one	2	2021
Veloren	Felicite BY	VL-Fl-DT-16	F	three	2	2021
Veloren	Felicite BY	VL-Fl-DT-7	F	three	2	2021
Veloren	Felicite BY	VL-Fl-DT-14	F	two	0	2021
Veloren	Felicite BY	VL-Fl-DT-15	F	one	0	2021
Veloren	Felicite BY	VL-Fl-DT-2	F	one	0	2021
Veloren	Felicite BY	VL-Fl-DT-2	F	two	0	2021
Veloren	Felicite BY	VL-Fl-DT-20	F	one	0	2021
Veloren	Felicite BY	VL-Fl-DT-20	F	three	0	2021
Veloren	Felicite BY	VL-Fl-DT-20	F	two	0	2021
Veloren	Felicite BY	VL-Fl-DT-24	F	one	0	2021
Veloren	Felicite BY	VL-Fl-DT-24	F	three	0	2021
Veloren	Felicite BY	VL-Fl-DT-24	F	two	0	2021
Veloren	Felicite BY	VL-Fl-DT-5	F	three	0	2021
Veloren	Felicite BY	VL-Fl-DT-5	F	two	0	2021
Veloren	Felicite BY	VL-Fl-DT-7	F	two	0	2021
Veloren	Felicite BY	VL-Fl-DT-9	F	one	0	2021
Veloren	Felicite BY	VL-Fl-DT-9	F	two	0	2021
Veloren	Felicite BY	VL-Fl-DT-4	F	one	0	2019
Veloren	Felicite BY	VL-Fl-DT-9	F	one	0	2019
Veloren	Felicite BY	VL-Fl-DT-24	F	one	0	2019
Veloren	Felicite BY	VL-Fl-T2-x	F	one	0	2019
Veloren	Felicite BY	VL-Fl-DT-2	F	one	0	2019
Veloren	Felicite BY	VL-Fl-DT-20	F	one	0	2019
Veloren	Felicite BY	VL-Fl-T2-o	F	one	0	2019
Veloren	Felicite BY	VL-Fl-T2-ab	F	one	0	2019
Veloren	Felicite BY	VL-Fl-T1-ae	F	one	0	2019
Veloren	Felicite BY	VL-Fl-DT-16	F	one	0	2019
Veloren	Felicite BY	VL-Fl-T1-p	F	one	0	2019
Veloren	Felicite BY	VL-Fl-T1-ay	F	two	0	2019
Veloren	Felicite BY	VL-Fl-T2-f	F	two	0	2019
Veloren	Felicite BY	VL-Fl-DT-2	F	two	0	2019
Veloren	Felicite BY	VL-Fl-DT-20	F	two	0	2019
Veloren	Felicite BY	VL-Fl-DT-5	F	two	0	2019
Veloren	Felicite BY	VL-Fl-T2-ab	F	two	0	2019
Veloren	Felicite BY	VL-Fl-DT-21	F	two	0	2019
Veloren	Felicite BY	VL-Fl-T1-x	F	two	0	2019
Veloren	Felicite BY	VL-Fl-T1-z	F	two	0	2019
Veloren	Felicite BY	VL-Fl-T1-r	F	two	0	2019
Veloren	Felicite BY	VL-Fl-T1-p	F	two	0	2019
Veloren	Felicite BY	VL-Fl-DT-15	F	two	0	2019
Veloren	Felicite BY	VL-Fl-T2-s	F	two	0	2019
Veloren	Felicite BY	VL-Fl-T1-d	F	three	0	2019
Veloren	Felicite BY	VL-Fl-DT-9	F	three	0	2019
Veloren	Felicite BY	VL-Fl-T1-ay	F	three	0	2019
Veloren	Felicite BY	VL-Fl-T2-x	F	three	0	2019
Veloren	Felicite BY	VL-Fl-DT-2	F	three	0	2019
Veloren	Felicite BY	VL-Fl-DT-20	F	three	0	2019
Veloren	Felicite BY	VL-Fl-DT-12	F	three	0	2019
Veloren	Felicite BY	VL-Fl-T2-ab	F	three	0	2019
Veloren	Felicite BY	VL-Fl-DT-7	F	three	0	2019
Veloren	Felicite BY	VL-Fl-DT-16	F	three	0	2019
Veloren	Felicite BY	VL-Fl-T2-y	F	three	0	2019
Veloren	Felicite BY	VL-Fl-T1-p	F	three	0	2019
Veloren	Felicite BY	VL-Fl-DT-15	F	three	0	2019
Veloren	Felicite BY	VL-Fl-T1-o	F	one	1	2019
Veloren	Felicite BY	VL-Fl-T1-ay	F	one	1	2019
Veloren	Felicite BY	VL-Fl-T1-ab	F	one	1	2019
Veloren	Felicite BY	VL-Fl-T2-s	F	one	1	2019
Veloren	Felicite BY	VL-Fl-T2-w	F	one	1	2019
Veloren	Felicite BY	VL-Fl-DT-4	F	two	1	2019
Veloren	Felicite BY	VL-Fl-T2-o	F	two	1	2019
Veloren	Felicite BY	VL-Fl-DT-24	F	three	1	2019
Veloren	Felicite BY	VL-Fl-T2-f	F	three	1	2019
Veloren	Felicite BY	VL-Fl-T1-e	F	three	1	2019
Veloren	Felicite BY	VL-Fl-T1-ae	F	three	1	2019
Veloren	Felicite BY	VL-Fl-T2-s	F	three	1	2019
Veloren	Felicite BY	VL-Fl-DT-7	F	one	2	2019
Veloren	Felicite BY	VL-Fl-T1-o	F	two	2	2019
Veloren	Felicite BY	VL-Fl-DT-7	F	two	2	2019
Veloren	Felicite BY	VL-Fl-T1-ae	F	two	2	2019
Veloren	Felicite BY	VL-Fl-T1-w	F	two	2	2019
Veloren	Felicite BY	VL-Fl-DT-4	F	three	2	2019
Veloren	Felicite BY	VL-Fl-DT-5	F	three	2	2019
Veloren	Felicite BY	VL-Fl-T1-z	F	three	2	2019
Veloren	Felicite BY	VL-Fl-DT-14	F	one	3	2019
Veloren	Felicite BY	VL-Fl-DT-5	F	one	3	2019
Veloren	Felicite BY	VL-Fl-T1-x	F	one	3	2019
Veloren	Felicite BY	VL-Fl-T2-y	F	one	3	2019
Veloren	Felicite BY	VL-Fl-T1-d	F	two	3	2019
Veloren	Felicite BY	VL-Fl-DT-24	F	two	3	2019
Veloren	Felicite BY	VL-Fl-T2-x	F	two	3	2019
Veloren	Felicite BY	VL-Fl-DT-16	F	two	3	2019
Veloren	Felicite BY	VL-Fl-T2-w	F	three	3	2019
Veloren	Felicite BY	VL-Fl-T2-f	F	one	4	2019
Veloren	Felicite BY	VL-Fl-T1-w	F	one	4	2019
Veloren	Felicite BY	VL-Fl-T1-l	F	two	4	2019
Veloren	Felicite BY	VL-Fl-T1-ad	F	two	4	2019
Veloren	Felicite BY	VL-Fl-T1-o	F	three	4	2019
Veloren	Felicite BY	VL-Fl-DT-14	F	three	4	2019
Veloren	Felicite BY	VL-Fl-T2-o	F	three	4	2019
Veloren	Felicite BY	VL-Fl-T1-l	F	three	4	2019
Veloren	Felicite BY	VL-Fl-T1-x	F	three	4	2019
Veloren	Felicite BY	VL-Fl-T1-r	F	three	4	2019
Veloren	Felicite BY	VL-Fl-T1-z	F	one	5	2019
Veloren	Felicite BY	VL-Fl-DT-14	F	two	5	2019
Veloren	Felicite BY	VL-Fl-T2-y	F	two	5	2019
Veloren	Felicite BY	VL-Fl-T1-m	F	three	5	2019
Veloren	Felicite BY	VL-Fl-T1-ad	F	three	5	2019
Veloren	Felicite BY	VL-Fl-T1-a	F	three	5	2019
Veloren	Felicite BY	VL-Fl-T1-w	F	three	5	2019
Veloren	Felicite BY	VL-Fl-T1-d	F	one	6	2019
Veloren	Felicite BY	VL-Fl-T1-ad	F	one	6	2019
Veloren	Felicite BY	VL-Fl-T1-r	F	one	6	2019
Veloren	Felicite BY	VL-Fl-DT-15	F	one	6	2019
Veloren	Felicite BY	VL-Fl-DT-9	F	two	6	2019
Veloren	Felicite BY	VL-Fl-T1-e	F	two	6	2019
Veloren	Felicite BY	VL-Fl-T1-m	F	one	7	2019
Veloren	Felicite BY	VL-Fl-T1-l	F	one	7	2019
Veloren	Felicite BY	VL-Fl-T1-m	F	two	8	2019
Veloren	Felicite BY	VL-Fl-T1-ab	F	three	8	2019
Veloren	Felicite BY	VL-Fl-DT-12	F	one	9	2019
Veloren	Felicite BY	VL-Fl-T1-a	F	one	9	2019
Veloren	Felicite BY	VL-Fl-T2-w	F	two	9	2019
Veloren	Felicite BY	VL-Fl-DT-21	F	three	9	2019
Veloren	Felicite BY	VL-Fl-T1-e	F	one	10	2019
Veloren	Felicite BY	VL-Fl-DT-12	F	two	11	2019
Veloren	Felicite BY	VL-Fl-T1-ab	F	two	18	2019
Veloren	Felicite BY	VL-Fl-DT-21	F	one	20	2019
Veloren	Felicite BY	VL-Fl-T1-a	F	two	33	2019
Veloren	Felicite BY	VL-Fl-DT-21	F	three	9	2019
Veloren	Felicite BY	VL-Fl-DT-21	F	two	0	2019
Veloren	Felicite BY	VL-Fl-DT-9	F	three	0	2019
Veloren	Felicite BY	VL-Fl-DT-5	F	one	3	2019
Veloren	Felicite BY	VL-Fl-DT-15	F	three	0	2019
Veloren	Felicite BY	VL-Fl-DT-16	F	two	3	2019
Veloren	Felicite BY	VL-Fl-DT-7	F	one	2	2019
Veloren	Felicite BY	VL-Fl-DT-14	F	three	4	2019
Veloren	Felicite BY	VL-Fl-DT-12	F	one	9	2019
Veloren	Felicite BY	VL-Fl-DT-12	F	two	11	2019
Veloren	Felicite BY	VL-Fl-DT-16	F	one	0	2019
Veloren	Felicite BY	VL-Fl-DT-2	F	three	0	2019
Veloren	Felicite BY	VL-Fl-DT-15	F	two	0	2019
Veloren	Felicite BY	VL-Fl-DT-21	F	one	20	2019
Veloren	Felicite BY	VL-Fl-DT-12	F	three	0	2019
Veloren	Felicite BY	VL-Fl-DT-14	F	one	3	2019
Veloren	Felicite BY	VL-Fl-DT-16	F	three	0	2019
Veloren	Felicite BY	VL-Fl-DT-7	F	three	0	2019
Veloren	Felicite BY	VL-Fl-DT-14	F	two	5	2019
Veloren	Felicite BY	VL-Fl-DT-15	F	one	6	2019
Veloren	Felicite BY	VL-Fl-DT-2	F	one	0	2019
Veloren	Felicite BY	VL-Fl-DT-2	F	two	0	2019
Veloren	Felicite BY	VL-Fl-DT-20	F	one	0	2019
Veloren	Felicite BY	VL-Fl-DT-20	F	three	0	2019
Veloren	Felicite BY	VL-Fl-DT-20	F	two	0	2019
Veloren	Felicite BY	VL-Fl-DT-24	F	one	0	2019
Veloren	Felicite BY	VL-Fl-DT-24	F	three	1	2019
Veloren	Felicite BY	VL-Fl-DT-24	F	two	3	2019
Veloren	Felicite BY	VL-Fl-DT-5	F	three	2	2019
Veloren	Felicite BY	VL-Fl-DT-5	F	two	0	2019
Veloren	Felicite BY	VL-Fl-DT-7	F	two	2	2019
Veloren	Felicite BY	VL-Fl-DT-9	F	one	0	2019
Veloren	Felicite BY	VL-Fl-DT-9	F	two	6	2019
Veloren	Main Gate	VL-Fl-T1-y	F	one	0	2019
Veloren	Main Gate	VL-Fl-T1-g	F	one	0	2019
Veloren	Main Gate	VL-Fl-T1-r	F	one	0	2019
Veloren	Main Gate	VL-Fl-T1-z	F	one	0	2019
Veloren	Main Gate	VL-Fl-T1-l	F	one	0	2019
Veloren	Main Gate	VL-Fl-T1-e	F	one	0	2019
Veloren	Main Gate	VL-Fl-T1-r	F	one	0	2019
Veloren	Main Gate	VL-Fl-T1-y	F	two	0	2019
Veloren	Main Gate	VL-Fl-T1-g	F	two	0	2019
Veloren	Main Gate	VL-Fl-T1-n	F	two	0	2019
Veloren	Main Gate	VL-Fl-T1-w	F	two	0	2019
Veloren	Main Gate	VL-Fl-T1-y	F	three	0	2019
Veloren	Main Gate	VL-Fl-T1-x	F	three	0	2019
Veloren	Main Gate	VL-Fl-T1-v	F	three	0	2019
Veloren	Main Gate	VL-Fl-T1-x	F	two	2	2019
Veloren	Main Gate	VL-Fl-T1-b	F	three	2	2019
Veloren	Main Gate	VL-Fl-T1-r	F	three	2	2019
Veloren	Main Gate	VL-Fl-T1-a	F	one	3	2019
Veloren	Main Gate	VL-Fl-T1-d	F	two	3	2019
Veloren	Main Gate	VL-Fl-T1-e	F	two	3	2019
Veloren	Main Gate	VL-Fl-T1-b	F	two	3	2019
Veloren	Main Gate	VL-Fl-T1-r	F	two	3	2019
Veloren	Main Gate	VL-Fl-T1-g	F	three	3	2019
Veloren	Main Gate	VL-Fl-T1-l	F	three	3	2019
Veloren	Main Gate	VL-Fl-T1-d	F	three	3	2019
Veloren	Main Gate	VL-Fl-T1-e	F	one	4	2019
Veloren	Main Gate	VL-Fl-T1-x	F	one	4	2019
Veloren	Main Gate	VL-Fl-T1-z	F	one	4	2019
Veloren	Main Gate	VL-Fl-T1-b	F	one	4	2019
Veloren	Main Gate	VL-Fl-T1-l	F	two	4	2019
Veloren	Main Gate	VL-Fl-T1-v	F	three	4	2019
Veloren	Main Gate	VL-Fl-T1-w	F	three	4	2019
Veloren	Main Gate	VL-Fl-T1-n	F	one	5	2019
Veloren	Main Gate	VL-Fl-T1-j	F	three	5	2019
Veloren	Main Gate	VL-Fl-T1-e	F	three	5	2019
Veloren	Main Gate	VL-Fl-T1-z	F	three	5	2019
Veloren	Main Gate	VL-Fl-T1-d	F	one	6	2019
Veloren	Main Gate	VL-Fl-T1-v	F	one	6	2019
Veloren	Main Gate	VL-Fl-T1-v	F	two	6	2019
Veloren	Main Gate	VL-Fl-T1-j	F	two	6	2019
Veloren	Main Gate	VL-Fl-T1-v	F	two	6	2019
Veloren	Main Gate	VL-Fl-T1-r	F	three	6	2019
Veloren	Main Gate	VL-Fl-T1-m	F	three	6	2019
Veloren	Main Gate	VL-Fl-T1-z	F	two	7	2019
Veloren	Main Gate	VL-Fl-T1-j	F	two	7	2019
Veloren	Main Gate	VL-Fl-T1-a	F	two	7	2019
Veloren	Main Gate	VL-Fl-T1-a	F	three	7	2019
Veloren	Main Gate	VL-Fl-T1-i	F	one	8	2019
Veloren	Main Gate	VL-Fl-T1-j	F	one	8	2019
Veloren	Main Gate	VL-Fl-T1-r	F	two	8	2019
Veloren	Main Gate	VL-Fl-T1-h	F	two	8	2019
Veloren	Main Gate	VL-Fl-T1-h	F	one	9	2019
Veloren	Main Gate	VL-Fl-T1-e	F	two	9	2019
Veloren	Main Gate	VL-Fl-T1-m	F	two	9	2019
Veloren	Main Gate	VL-Fl-T1-z	F	two	9	2019
Veloren	Main Gate	VL-Fl-T1-a	F	two	9	2019
Veloren	Main Gate	VL-Fl-T1-a	F	one	10	2019
Veloren	Main Gate	VL-Fl-T1-e	F	three	10	2019
Veloren	Main Gate	VL-Fl-T1-n	F	three	10	2019
Veloren	Main Gate	VL-Fl-T1-j	F	three	10	2019
Veloren	Main Gate	VL-Fl-T1-v	F	one	11	2019
Veloren	Main Gate	VL-Fl-T1-i	F	two	12	2019
Veloren	Main Gate	VL-Fl-T1-i	F	three	12	2019
Veloren	Main Gate	VL-Fl-T1-z	F	three	12	2019
Veloren	Main Gate	VL-Fl-T1-h	F	three	13	2019
Veloren	Main Gate	VL-Fl-T1-m	F	one	17	2019
Veloren	Main Gate	VL-Fl-T1-a	F	three	17	2019
Veloren	Main Gate	VL-Fl-T1-w	F	one	19	2019
Veloren	Main Gate	VL-Fl-T1-j	F	one	21	2019
Buffelskloof	rim surface	BK-RS-DT-8	M	two	17	2021
Buffelskloof	rim surface	BK-RS-DT-25	M	two	16	2021
Buffelskloof	rim surface	BK-RS-DT-15	M	three	15	2021
Buffelskloof	rim surface	BK-RS-DT-4	M	three	15	2021
Buffelskloof	rim surface	BK-RS-DT-4	M	two	15	2021
Buffelskloof	rim surface	BK-RS-DT-25	M	three	13	2021
Buffelskloof	rim surface	BK-RS-DT-11	M	one	11	2021
Buffelskloof	rim surface	BK-RS-DT-18	M	two	10	2021
Buffelskloof	rim surface	BK-RS-DT-2	M	three	10	2021
Buffelskloof	rim surface	BK-RS-DT-1	M	one	9	2021
Buffelskloof	rim surface	BK-RS-DT-15	M	one	9	2021
Buffelskloof	rim surface	BK-RS-DT-18	M	three	9	2021
Buffelskloof	rim surface	BK-RS-DT-4	M	one	9	2021
Buffelskloof	rim surface	BK-RS-DT-8	M	one	9	2021
Buffelskloof	rim surface	BK-RS-DT-9	M	three	9	2021
Buffelskloof	rim surface	BK-RS-DT-11	M	two	8	2021
Buffelskloof	rim surface	BK-RS-DT-19	M	three	8	2021
Buffelskloof	rim surface	BK-RS-DT-19	M	two	8	2021
Buffelskloof	rim surface	BK-RS-DT-2	M	two	8	2021
Buffelskloof	rim surface	BK-RS-DT-5	M	one	8	2021
Buffelskloof	rim surface	BK-RS-DT-8	M	three	8	2021
Buffelskloof	rim surface	BK-RS-DT-1	M	two	7	2021
Buffelskloof	rim surface	BK-RS-DT-15	M	two	7	2021
Buffelskloof	rim surface	BK-RS-DT-5	M	three	7	2021
Buffelskloof	rim surface	BK-RS-DT-9	M	one	7	2021
Buffelskloof	rim surface	BK-RS-DT-9	M	two	7	2021
Buffelskloof	rim surface	BK-RS-DT-2	M	one	6	2021
Buffelskloof	rim surface	BK-RS-DT-1	M	three	5	2021
Buffelskloof	rim surface	BK-RS-DT-11	M	three	5	2021
Buffelskloof	rim surface	BK-RS-DT-18	M	one	5	2021
Buffelskloof	rim surface	BK-RS-DT-5	M	two	5	2021
Buffelskloof	rim surface	BK-RS-DT-14	M	two	4	2021
Buffelskloof	rim surface	BK-RS-DT-25	M	one	4	2021
Buffelskloof	rim surface	BK-RS-DT-14	M	one	2	2021
Buffelskloof	rim surface	BK-RS-DT-3	M	two	2	2021
Buffelskloof	rim surface	BK-RS-DT-14	M	three	0	2021
Buffelskloof	rim surface	BK-RS-DT-19	M	one	0	2021
Buffelskloof	rim surface	BK-RS-DT-3	M	one	0	2021
Buffelskloof	rim surface	BK-RS-DT-3	M	three	0	2021
Buffelskloof	rim surface	BK-RS-DT-3	M	one	7	2019
Buffelskloof	rim surface	BK-RS-DT-14	M	two	7	2019
Buffelskloof	rim surface	BK-RS-T3-l	M	three	7	2019
Buffelskloof	rim surface	BK-RS-DT-4	M	three	7	2019
Buffelskloof	rim surface	BK-RS-T2-f	M	three	7	2019
Buffelskloof	rim surface	BK-RS-T3-l	M	two	8	2019
Buffelskloof	rim surface	BK-RS-T3-g	M	two	8	2019
Buffelskloof	rim surface	BK-RS-DT-25	M	one	9	2019
Buffelskloof	rim surface	BK-RS-T1-c	M	one	9	2019
Buffelskloof	rim surface	BK-RS-T3-g	M	one	9	2019
Buffelskloof	rim surface	BK-RS-T1-j	M	one	9	2019
Buffelskloof	rim surface	BK-RS-T1-q	M	one	9	2019
Buffelskloof	rim surface	BK-RS-DT-2	M	three	9	2019
Buffelskloof	rim surface	BK-RS-T1-q	M	three	9	2019
Buffelskloof	rim surface	BK-RS-T1-a	M	three	9	2019
Buffelskloof	rim surface	BK-RS-T1-e	M	two	10	2019
Buffelskloof	rim surface	BK-RS-DT-4	M	two	10	2019
Buffelskloof	rim surface	BK-RS-DT-5	M	two	10	2019
Buffelskloof	rim surface	BK-RS-DT-5	M	three	10	2019
Buffelskloof	rim surface	BK-RS-T3-g	M	three	10	2019
Buffelskloof	rim surface	BK-RS-T3-h	M	three	10	2019
Buffelskloof	rim surface	BK-RS-DT-19	M	one	11	2019
Buffelskloof	rim surface	BK-RS-DT-15	M	one	11	2019
Buffelskloof	rim surface	BK-RS-DT-14	M	one	11	2019
Buffelskloof	rim surface	BK-RS-T3-e	M	one	11	2019
Buffelskloof	rim surface	BK-RS-DT-25	M	two	11	2019
Buffelskloof	rim surface	BK-RS-DT-19	M	two	11	2019
Buffelskloof	rim surface	BK-RS-T1-e	M	three	11	2019
Buffelskloof	rim surface	BK-RS-DT-25	M	three	11	2019
Buffelskloof	rim surface	BK-RS-T2-d	M	three	11	2019
Buffelskloof	rim surface	BK-RS-T3-l	M	one	12	2019
Buffelskloof	rim surface	BK-RS-T2-q	M	three	12	2019
Buffelskloof	rim surface	BK-RS-DT-5	M	one	13	2019
Buffelskloof	rim surface	BK-RS-T2-q	M	one	13	2019
Buffelskloof	rim surface	BK-RS-T1-j	M	two	13	2019
Buffelskloof	rim surface	BK-RS-DT-8	M	two	14	2019
Buffelskloof	rim surface	BK-RS-T1-a	M	two	14	2019
Buffelskloof	rim surface	BK-RS-DT-19	M	three	14	2019
Buffelskloof	rim surface	BK-RS-T3-h	M	two	15	2019
Buffelskloof	rim surface	BK-RS-T1-e	M	one	16	2019
Buffelskloof	rim surface	BK-RS-DT-4	M	one	16	2019
Buffelskloof	rim surface	BK-RS-T1-a	M	one	16	2019
Buffelskloof	rim surface	BK-RS-T2-d	M	one	16	2019
Buffelskloof	rim surface	BK-RS-T1-m	M	two	16	2019
Buffelskloof	rim surface	BK-RS-DT-1	M	one	17	2019
Buffelskloof	rim surface	BK-RS-T2-a	M	one	17	2019
Buffelskloof	rim surface	BK-RS-T1-c	M	two	17	2019
Buffelskloof	rim surface	BK-RS-DT-8	M	three	17	2019
Buffelskloof	rim surface	BK-RS-T2-a	M	two	18	2019
Buffelskloof	rim surface	BK-RS-T2-o	M	three	18	2019
Buffelskloof	rim surface	BK-RS-T1-j	M	three	18	2019
Buffelskloof	rim surface	BK-RS-DT-2	M	one	19	2019
Buffelskloof	rim surface	BK-RS-DT-8	M	one	19	2019
Buffelskloof	rim surface	BK-RS-T1-q	M	two	19	2019
Buffelskloof	rim surface	BK-RS-T1-m	M	three	19	2019
Buffelskloof	rim surface	BK-RS-T2-a	M	three	19	2019
Buffelskloof	rim surface	BK-RS-T1-c	M	three	20	2019
Buffelskloof	rim surface	BK-RS-T1-m	M	one	21	2019
Buffelskloof	rim surface	BK-RS-DT-15	M	two	21	2019
Buffelskloof	rim surface	BK-RS-T2-o	M	two	23	2019
Buffelskloof	rim surface	BK-RS-T2-d	M	two	23	2019
Buffelskloof	rim surface	BK-RS-T2-o	M	one	27	2019
Buffelskloof	rim surface	BK-RS-DT-15	M	three	29	2019
Buffelskloof	rim surface	BK-RS-DT-8	M	two	14	2019
Buffelskloof	rim surface	BK-RS-DT-25	M	two	11	2019
Buffelskloof	rim surface	BK-RS-DT-15	M	three	29	2019
Buffelskloof	rim surface	BK-RS-DT-4	M	three	7	2019
Buffelskloof	rim surface	BK-RS-DT-4	M	two	10	2019
Buffelskloof	rim surface	BK-RS-DT-25	M	three	11	2019
Buffelskloof	rim surface	BK-RS-DT-11	M	one	0	2019
Buffelskloof	rim surface	BK-RS-DT-18	M	two	0	2019
Buffelskloof	rim surface	BK-RS-DT-2	M	three	9	2019
Buffelskloof	rim surface	BK-RS-DT-1	M	one	17	2019
Buffelskloof	rim surface	BK-RS-DT-15	M	one	11	2019
Buffelskloof	rim surface	BK-RS-DT-18	M	three	0	2019
Buffelskloof	rim surface	BK-RS-DT-4	M	one	16	2019
Buffelskloof	rim surface	BK-RS-DT-8	M	one	19	2019
Buffelskloof	rim surface	BK-RS-DT-9	M	three	2	2019
Buffelskloof	rim surface	BK-RS-DT-11	M	two	1	2019
Buffelskloof	rim surface	BK-RS-DT-19	M	three	14	2019
Buffelskloof	rim surface	BK-RS-DT-19	M	two	11	2019
Buffelskloof	rim surface	BK-RS-DT-2	M	two	2	2019
Buffelskloof	rim surface	BK-RS-DT-5	M	one	13	2019
Buffelskloof	rim surface	BK-RS-DT-8	M	three	17	2019
Buffelskloof	rim surface	BK-RS-DT-1	M	two	5	2019
Buffelskloof	rim surface	BK-RS-DT-15	M	two	21	2019
Buffelskloof	rim surface	BK-RS-DT-5	M	three	10	2019
Buffelskloof	rim surface	BK-RS-DT-9	M	one	4	2019
Buffelskloof	rim surface	BK-RS-DT-9	M	two	1	2019
Buffelskloof	rim surface	BK-RS-DT-2	M	one	19	2019
Buffelskloof	rim surface	BK-RS-DT-1	M	three	6	2019
Buffelskloof	rim surface	BK-RS-DT-11	M	three	1	2019
Buffelskloof	rim surface	BK-RS-DT-18	M	one	7	2019
Buffelskloof	rim surface	BK-RS-DT-5	M	two	10	2019
Buffelskloof	rim surface	BK-RS-DT-14	M	two	7	2019
Buffelskloof	rim surface	BK-RS-DT-25	M	one	9	2019
Buffelskloof	rim surface	BK-RS-DT-14	M	one	11	2019
Buffelskloof	rim surface	BK-RS-DT-3	M	two	2	2019
Buffelskloof	rim surface	BK-RS-DT-14	M	three	0	2019
Buffelskloof	rim surface	BK-RS-DT-19	M	one	11	2019
Buffelskloof	rim surface	BK-RS-DT-3	M	one	7	2019
Buffelskloof	rim surface	BK-RS-DT-3	M	three	1	2019
Swebe Swebe	one	SS-1-DT-43	M	two	28	2021
Swebe Swebe	one	SS-1-DT-49	M	one	24	2021
Swebe Swebe	one	SS-1-DT-37	M	two	23	2021
Swebe Swebe	one	SS-1-DT-49	M	two	20	2021
Swebe Swebe	one	SS-1-DT-43	M	one	19	2021
Swebe Swebe	one	SS-1-DT-35	M	three	17	2021
Swebe Swebe	one	SS-1-DT-43	M	three	17	2021
Swebe Swebe	one	SS-1-DT-32	M	one	15	2021
Swebe Swebe	one	SS-1-DT-41	M	one	14	2021
Swebe Swebe	one	SS-1-DT-29	M	three	13	2021
Swebe Swebe	one	SS-1-DT-37	M	three	13	2021
Swebe Swebe	one	SS-1-DT-29	M	two	12	2021
Swebe Swebe	one	SS-1-DT-34	M	three	12	2021
Swebe Swebe	one	SS-1-DT-35	M	one	12	2021
Swebe Swebe	one	SS-1-DT-42	M	two	12	2021
Swebe Swebe	one	SS-1-DT-49	M	three	12	2021
Swebe Swebe	one	SS-1-DT-32	M	two	11	2021
Swebe Swebe	one	SS-1-DT-31	M	one	10	2021
Swebe Swebe	one	SS-1-DT-31	M	two	10	2021
Swebe Swebe	one	SS-1-DT-35	M	two	10	2021
Swebe Swebe	one	SS-1-DT-46	M	two	10	2021
Swebe Swebe	one	SS-1-DT-29	M	one	9	2021
Swebe Swebe	one	SS-1-DT-32	M	three	9	2021
Swebe Swebe	one	SS-1-DT-44	M	two	9	2021
Swebe Swebe	one	SS-1-DT-34	M	two	8	2021
Swebe Swebe	one	SS-1-DT-37	M	one	8	2021
Swebe Swebe	one	SS-1-DT-42	M	three	8	2021
Swebe Swebe	one	SS-1-DT-46	M	three	8	2021
Swebe Swebe	one	SS-1-DT-42	M	one	7	2021
Swebe Swebe	one	SS-1-DT-44	M	one	7	2021
Swebe Swebe	one	SS-1-DT-46	M	one	7	2021
Swebe Swebe	one	SS-1-DT-34	M	one	6	2021
Swebe Swebe	one	SS-1-DT-48	M	three	6	2021
Swebe Swebe	one	SS-1-DT-44	M	three	5	2021
Swebe Swebe	one	SS-1-DT-41	M	three	4	2021
Swebe Swebe	one	SS-1-DT-41	M	two	4	2021
Swebe Swebe	one	SS-1-DT-48	M	one	3	2021
Swebe Swebe	one	SS-1-DT-31	M	three	0	2021
Swebe Swebe	one	SS-1-DT-48	M	two	0	2021
Swebe Swebe	one	SS-1-T1-ec	M	one	0	2019
Swebe Swebe	one	SS-1-T1-al	M	one	0	2019
Swebe Swebe	one	SS-1-DT-29	M	one	0	2019
Swebe Swebe	one	SS-1-DT-42	M	one	0	2019
Swebe Swebe	one	SS-1-T1-a	M	one	0	2019
Swebe Swebe	one	SS-1-T1-b	M	one	0	2019
Swebe Swebe	one	SS-1-DT-49	M	one	0	2019
Swebe Swebe	one	SS-1-DT-34	M	one	0	2019
Swebe Swebe	one	SS-1-T1-ed	M	two	0	2019
Swebe Swebe	one	SS-1-T1-ec	M	two	0	2019
Swebe Swebe	one	SS-1-T1-al	M	two	0	2019
Swebe Swebe	one	SS-1-DT-29	M	two	0	2019
Swebe Swebe	one	SS-1-T1-bk	M	two	0	2019
Swebe Swebe	one	SS-1-T1-a	M	two	0	2019
Swebe Swebe	one	SS-1-DT-32	M	two	0	2019
Swebe Swebe	one	SS-1-T1-b	M	two	0	2019
Swebe Swebe	one	SS-1-T1-bn	M	two	0	2019
Swebe Swebe	one	SS-1-DT-31	M	two	0	2019
Swebe Swebe	one	SS-1-DT-34	M	two	0	2019
Swebe Swebe	one	SS-1-T1-ea	M	three	0	2019
Swebe Swebe	one	SS-1-DT-29	M	three	0	2019
Swebe Swebe	one	SS-1-T1-ac	M	three	0	2019
Swebe Swebe	one	SS-1-T1-bk	M	three	0	2019
Swebe Swebe	one	SS-1-DT-42	M	three	0	2019
Swebe Swebe	one	SS-1-T1-am	M	three	0	2019
Swebe Swebe	one	SS-1-T1-b	M	three	0	2019
Swebe Swebe	one	SS-1-T1-g	M	three	0	2019
Swebe Swebe	one	SS-1-DT-34	M	three	0	2019
Swebe Swebe	one	SS-1-T1-ed	M	one	1	2019
Swebe Swebe	one	SS-1-T1-ea	M	one	1	2019
Swebe Swebe	one	SS-1-T1-bo	M	one	1	2019
Swebe Swebe	one	SS-1-T1-d	M	one	1	2019
Swebe Swebe	one	SS-1-DT-42	M	two	1	2019
Swebe Swebe	one	SS-1-DT-41	M	two	1	2019
Swebe Swebe	one	SS-1-T1-c	M	two	1	2019
Swebe Swebe	one	SS-1-T1-ed	M	three	1	2019
Swebe Swebe	one	SS-1-T1-ec	M	three	1	2019
Swebe Swebe	one	SS-1-T1-al	M	three	1	2019
Swebe Swebe	one	SS-1-T1-a	M	three	1	2019
Swebe Swebe	one	SS-1-T1-ba	M	three	1	2019
Swebe Swebe	one	SS-1-DT-35	M	three	1	2019
Swebe Swebe	one	SS-1-DT-31	M	three	1	2019
Swebe Swebe	one	SS-1-T1-d	M	three	1	2019
Swebe Swebe	one	SS-1-DT-41	M	one	2	2019
Swebe Swebe	one	SS-1-T1-am	M	one	2	2019
Swebe Swebe	one	SS-1-T1-ap	M	one	2	2019
Swebe Swebe	one	SS-1-T1-c	M	one	2	2019
Swebe Swebe	one	SS-1-T1-g	M	one	2	2019
Swebe Swebe	one	SS-1-DT-35	M	one	2	2019
Swebe Swebe	one	SS-1-T1-ea	M	two	2	2019
Swebe Swebe	one	SS-1-T1-ev	M	two	2	2019
Swebe Swebe	one	SS-1-T1-ac	M	two	2	2019
Swebe Swebe	one	SS-1-T1-bo	M	two	2	2019
Swebe Swebe	one	SS-1-T1-by	M	two	2	2019
Swebe Swebe	one	SS-1-T1-ab	M	two	2	2019
Swebe Swebe	one	SS-1-T1-d	M	two	2	2019
Swebe Swebe	one	SS-1-DT-41	M	three	2	2019
Swebe Swebe	one	SS-1-T1-bw	M	three	2	2019
Swebe Swebe	one	SS-1-T1-ap	M	three	2	2019
Swebe Swebe	one	SS-1-T1-c	M	three	2	2019
Swebe Swebe	one	SS-1-T1-bf	M	three	2	2019
Swebe Swebe	one	SS-1-T1-cb	M	two	2	2019
Swebe Swebe	one	SS-1-T1-ds	M	one	3	2019
Swebe Swebe	one	SS-1-T1-ev	M	one	3	2019
Swebe Swebe	one	SS-1-T1-ac	M	one	3	2019
Swebe Swebe	one	SS-1-T1-t	M	one	3	2019
Swebe Swebe	one	SS-1-T1-bk	M	one	3	2019
Swebe Swebe	one	SS-1-T1-ay	M	one	3	2019
Swebe Swebe	one	SS-1-T1-aa	M	one	3	2019
Swebe Swebe	one	SS-1-T1-bd	M	one	3	2019
Swebe Swebe	one	SS-1-T1-bn	M	one	3	2019
Swebe Swebe	one	SS-1-T1-ab	M	one	3	2019
Swebe Swebe	one	SS-1-T1-bs	M	one	3	2019
Swebe Swebe	one	SS-1-DT-31	M	one	3	2019
Swebe Swebe	one	SS-1-T1-bw	M	two	3	2019
Swebe Swebe	one	SS-1-T1-bp	M	two	3	2019
Swebe Swebe	one	SS-1-T1-am	M	two	3	2019
Swebe Swebe	one	SS-1-T1-ap	M	two	3	2019
Swebe Swebe	one	SS-1-T1-bf	M	two	3	2019
Swebe Swebe	one	SS-1-T1-g	M	two	3	2019
Swebe Swebe	one	SS-1-T1-eb	M	three	3	2019
Swebe Swebe	one	SS-1-T1-aa	M	three	3	2019
Swebe Swebe	one	SS-1-T1-bd	M	three	3	2019
Swebe Swebe	one	SS-1-T1-ab	M	three	3	2019
Swebe Swebe	one	SS-1-T1-aq	M	three	3	2019
Swebe Swebe	one	SS-1-T1-cz	M	one	4	2019
Swebe Swebe	one	SS-1-T1-eb	M	one	4	2019
Swebe Swebe	one	SS-1-T1-bq	M	one	4	2019
Swebe Swebe	one	SS-1-DT-32	M	one	4	2019
Swebe Swebe	one	SS-1-T1-by	M	one	4	2019
Swebe Swebe	one	SS-1-T1-bw	M	one	4	2019
Swebe Swebe	one	SS-1-T1-m	M	one	4	2019
Swebe Swebe	one	SS-1-T1-l	M	one	4	2019
Swebe Swebe	one	SS-1-T1-z	M	one	4	2019
Swebe Swebe	one	SS-1-T1-x	M	one	4	2019
Swebe Swebe	one	SS-1-T1-aq	M	one	4	2019
Swebe Swebe	one	SS-1-T1-cs	M	one	4	2019
Swebe Swebe	one	SS-1-T1-o	M	one	4	2019
Swebe Swebe	one	SS-1-T1-eh	M	two	4	2019
Swebe Swebe	one	SS-1-T1-t	M	two	4	2019
Swebe Swebe	one	SS-1-T1-bb	M	two	4	2019
Swebe Swebe	one	SS-1-T1-l	M	two	4	2019
Swebe Swebe	one	SS-1-T1-bd	M	two	4	2019
Swebe Swebe	one	SS-1-T1-bv	M	two	4	2019
Swebe Swebe	one	SS-1-T1-ba	M	two	4	2019
Swebe Swebe	one	SS-1-T1-bz	M	two	4	2019
Swebe Swebe	one	SS-1-T1-n	M	two	4	2019
Swebe Swebe	one	SS-1-T1-bs	M	two	4	2019
Swebe Swebe	one	SS-1-DT-49	M	two	4	2019
Swebe Swebe	one	SS-1-T1-cz	M	three	4	2019
Swebe Swebe	one	SS-1-T1-ef	M	three	4	2019
Swebe Swebe	one	SS-1-T1-cx	M	three	4	2019
Swebe Swebe	one	SS-1-T1-bo	M	three	4	2019
Swebe Swebe	one	SS-1-T1-m	M	three	4	2019
Swebe Swebe	one	SS-1-T1-bv	M	three	4	2019
Swebe Swebe	one	SS-1-T1-bn	M	three	4	2019
Swebe Swebe	one	SS-1-T1-cx	M	one	5	2019
Swebe Swebe	one	SS-1-T1-bb	M	one	5	2019
Swebe Swebe	one	SS-1-T1-bp	M	one	5	2019
Swebe Swebe	one	SS-1-T1-bv	M	one	5	2019
Swebe Swebe	one	SS-1-T1-ba	M	one	5	2019
Swebe Swebe	one	SS-1-T1-ds	M	two	5	2019
Swebe Swebe	one	SS-1-T1-cz	M	two	5	2019
Swebe Swebe	one	SS-1-T1-eb	M	two	5	2019
Swebe Swebe	one	SS-1-T1-ei	M	two	5	2019
Swebe Swebe	one	SS-1-T1-bq	M	two	5	2019
Swebe Swebe	one	SS-1-T1-q	M	two	5	2019
Swebe Swebe	one	SS-1-T1-ca	M	two	5	2019
Swebe Swebe	one	SS-1-T1-z	M	two	5	2019
Swebe Swebe	one	SS-1-DT-35	M	two	5	2019
Swebe Swebe	one	SS-1-T1-aq	M	two	5	2019
Swebe Swebe	one	SS-1-T1-et	M	three	5	2019
Swebe Swebe	one	SS-1-T1-df	M	three	5	2019
Swebe Swebe	one	SS-1-T1-t	M	three	5	2019
Swebe Swebe	one	SS-1-T1-bb	M	three	5	2019
Swebe Swebe	one	SS-1-DT-32	M	three	5	2019
Swebe Swebe	one	SS-1-T1-by	M	three	5	2019
Swebe Swebe	one	SS-1-T1-l	M	three	5	2019
Swebe Swebe	one	SS-1-T1-x	M	three	5	2019
Swebe Swebe	one	SS-1-T1-cu	M	three	5	2019
Swebe Swebe	one	SS-1-T1-o	M	three	5	2019
Swebe Swebe	one	SS-1-T1-dn	M	one	6	2019
Swebe Swebe	one	SS-1-T1-bf	M	one	6	2019
Swebe Swebe	one	SS-1-T1-eu	M	two	6	2019
Swebe Swebe	one	SS-1-T1-ay	M	two	6	2019
Swebe Swebe	one	SS-1-T1-m	M	two	6	2019
Swebe Swebe	one	SS-1-T1-p	M	two	6	2019
Swebe Swebe	one	SS-1-T1-ei	M	three	6	2019
Swebe Swebe	one	SS-1-T1-dn	M	three	6	2019
Swebe Swebe	one	SS-1-T1-bp	M	three	6	2019
Swebe Swebe	one	SS-1-T1-z	M	three	6	2019
Swebe Swebe	one	SS-1-T1-bz	M	three	6	2019
Swebe Swebe	one	SS-1-DT-49	M	three	6	2019
Swebe Swebe	one	SS-1-T1-ei	M	one	7	2019
Swebe Swebe	one	SS-1-T1-eh	M	one	7	2019
Swebe Swebe	one	SS-1-T1-eu	M	one	7	2019
Swebe Swebe	one	SS-1-T1-bz	M	one	7	2019
Swebe Swebe	one	SS-1-T1-n	M	one	7	2019
Swebe Swebe	one	SS-1-T1-dn	M	two	7	2019
Swebe Swebe	one	SS-1-T1-et	M	two	7	2019
Swebe Swebe	one	SS-1-T1-ev	M	three	7	2019
Swebe Swebe	one	SS-1-T1-ay	M	three	7	2019
Swebe Swebe	one	SS-1-T1-ca	M	three	7	2019
Swebe Swebe	one	SS-1-T1-p	M	three	7	2019
Swebe Swebe	one	SS-1-T1-bs	M	three	7	2019
Swebe Swebe	one	SS-1-T1-et	M	one	8	2019
Swebe Swebe	one	SS-1-T1-df	M	one	8	2019
Swebe Swebe	one	SS-1-T1-cu	M	one	8	2019
Swebe Swebe	one	SS-1-T1-cx	M	two	8	2019
Swebe Swebe	one	SS-1-T1-aa	M	two	8	2019
Swebe Swebe	one	SS-1-T1-x	M	two	8	2019
Swebe Swebe	one	SS-1-T1-cs	M	two	8	2019
Swebe Swebe	one	SS-1-T1-o	M	two	8	2019
Swebe Swebe	one	SS-1-T1-eh	M	three	8	2019
Swebe Swebe	one	SS-1-T1-n	M	three	8	2019
Swebe Swebe	one	SS-1-T1-cb	M	three	8	2019
Swebe Swebe	one	SS-1-T1-ef	M	one	9	2019
Swebe Swebe	one	SS-1-T1-y	M	one	9	2019
Swebe Swebe	one	SS-1-T1-bq	M	three	9	2019
Swebe Swebe	one	SS-1-T1-ca	M	one	10	2019
Swebe Swebe	one	SS-1-DT-37	M	one	10	2019
Swebe Swebe	one	SS-1-T1-cu	M	two	10	2019
Swebe Swebe	one	SS-1-T1-eu	M	three	10	2019
Swebe Swebe	one	SS-1-T1-q	M	three	10	2019
Swebe Swebe	one	SS-1-DT-37	M	three	10	2019
Swebe Swebe	one	SS-1-T1-q	M	one	11	2019
Swebe Swebe	one	SS-1-T1-p	M	one	11	2019
Swebe Swebe	one	SS-1-T1-ds	M	three	11	2019
Swebe Swebe	one	SS-1-T1-cb	M	one	11	2019
Swebe Swebe	one	SS-1-T1-df	M	two	12	2019
Swebe Swebe	one	SS-1-T1-y	M	three	12	2019
Swebe Swebe	one	SS-1-T1-cs	M	three	12	2019
Swebe Swebe	one	SS-1-T1-r	M	one	13	2019
Swebe Swebe	one	SS-1-T1-r	M	three	13	2019
Swebe Swebe	one	SS-1-DT-37	M	two	14	2019
Swebe Swebe	one	SS-1-T1-ef	M	two	15	2019
Swebe Swebe	one	SS-1-T1-r	M	two	18	2019
Swebe Swebe	one	SS-1-T1-y	M	two	23	2019
Swebe Swebe	one	SS-1-DT-43	M	two	0	2019
Swebe Swebe	one	SS-1-DT-49	M	one	0	2019
Swebe Swebe	one	SS-1-DT-37	M	two	14	2019
Swebe Swebe	one	SS-1-DT-49	M	two	4	2019
Swebe Swebe	one	SS-1-DT-43	M	one	0	2019
Swebe Swebe	one	SS-1-DT-35	M	three	1	2019
Swebe Swebe	one	SS-1-DT-43	M	three	0	2019
Swebe Swebe	one	SS-1-DT-32	M	one	4	2019
Swebe Swebe	one	SS-1-DT-41	M	one	2	2019
Swebe Swebe	one	SS-1-DT-29	M	three	0	2019
Swebe Swebe	one	SS-1-DT-37	M	three	10	2019
Swebe Swebe	one	SS-1-DT-29	M	two	0	2019
Swebe Swebe	one	SS-1-DT-34	M	three	0	2019
Swebe Swebe	one	SS-1-DT-35	M	one	2	2019
Swebe Swebe	one	SS-1-DT-42	M	two	1	2019
Swebe Swebe	one	SS-1-DT-49	M	three	6	2019
Swebe Swebe	one	SS-1-DT-32	M	two	0	2019
Swebe Swebe	one	SS-1-DT-31	M	one	3	2019
Swebe Swebe	one	SS-1-DT-31	M	two	0	2019
Swebe Swebe	one	SS-1-DT-35	M	two	5	2019
Swebe Swebe	one	SS-1-DT-46	M	two	0	2019
Swebe Swebe	one	SS-1-DT-29	M	one	0	2019
Swebe Swebe	one	SS-1-DT-32	M	three	5	2019
Swebe Swebe	one	SS-1-DT-44	M	two	0	2019
Swebe Swebe	one	SS-1-DT-34	M	two	0	2019
Swebe Swebe	one	SS-1-DT-37	M	one	10	2019
Swebe Swebe	one	SS-1-DT-42	M	three	0	2019
Swebe Swebe	one	SS-1-DT-46	M	three	0	2019
Swebe Swebe	one	SS-1-DT-42	M	one	0	2019
Swebe Swebe	one	SS-1-DT-44	M	one	0	2019
Swebe Swebe	one	SS-1-DT-46	M	one	0	2019
Swebe Swebe	one	SS-1-DT-34	M	one	0	2019
Swebe Swebe	one	SS-1-DT-48	M	three	0	2019
Swebe Swebe	one	SS-1-DT-44	M	three	0	2019
Swebe Swebe	one	SS-1-DT-41	M	three	2	2019
Swebe Swebe	one	SS-1-DT-41	M	two	1	2019
Swebe Swebe	one	SS-1-DT-48	M	one	0	2019
Swebe Swebe	one	SS-1-DT-31	M	three	1	2019
Swebe Swebe	one	SS-1-DT-48	M	two	0	2019
Swebe Swebe	three	SS-3-T1-n	M	two	0	2019
Swebe Swebe	three	SS-3-T1-w	M	two	0	2019
Swebe Swebe	three	SS-3-T1-n	M	three	0	2019
Swebe Swebe	three	SS-3-T1-w	M	three	0	2019
Swebe Swebe	three	SS-3-T1-w	M	one	2	2019
Swebe Swebe	three	SS-3-T1-m	M	two	3	2019
Swebe Swebe	three	SS-3-T1-n	M	one	5	2019
Swebe Swebe	three	SS-3-T1-m	M	three	6	2019
Swebe Swebe	three	SS-3-T1-g	M	one	7	2019
Swebe Swebe	three	SS-3-T1-g	M	two	11	2019
Swebe Swebe	three	SS-3-T1-m	M	one	15	2019
Swebe Swebe	three	SS-3-T1-g	M	three	23	2019
Veloren	Felicite BY	VL-Fl-DT-6	M	three	28	2021
Veloren	Felicite BY	VL-Fl-DT-8	M	two	26	2021
Veloren	Felicite BY	VL-Fl-DT-13	M	one	22	2021
Veloren	Felicite BY	VL-Fl-DT-8	M	one	22	2021
Veloren	Felicite BY	VL-Fl-DT-10	M	three	20	2021
Veloren	Felicite BY	VL-Fl-DT-22	M	two	20	2021
Veloren	Felicite BY	VL-Fl-DT-3	M	three	20	2021
Veloren	Felicite BY	VL-Fl-DT-11	M	three	19	2021
Veloren	Felicite BY	VL-Fl-DT-13	M	three	18	2021
Veloren	Felicite BY	VL-Fl-DT-18	M	two	17	2021
Veloren	Felicite BY	VL-Fl-DT-22	M	three	16	2021
Veloren	Felicite BY	VL-Fl-DT-6	M	one	15	2021
Veloren	Felicite BY	VL-Fl-DT-10	M	two	14	2021
Veloren	Felicite BY	VL-Fl-DT-6	M	two	14	2021
Veloren	Felicite BY	VL-Fl-DT-13	M	two	13	2021
Veloren	Felicite BY	VL-Fl-DT-17	M	one	13	2021
Veloren	Felicite BY	VL-Fl-DT-11	M	one	12	2021
Veloren	Felicite BY	VL-Fl-DT-11	M	two	12	2021
Veloren	Felicite BY	VL-Fl-DT-3	M	one	11	2021
Veloren	Felicite BY	VL-Fl-DT-8	M	three	11	2021
Veloren	Felicite BY	VL-Fl-DT-3	M	two	10	2021
Veloren	Felicite BY	VL-Fl-DT-17	M	two	9	2021
Veloren	Felicite BY	VL-Fl-DT-10	M	one	7	2021
Veloren	Felicite BY	VL-Fl-DT-1	M	two	6	2021
Veloren	Felicite BY	VL-Fl-DT-22	M	one	6	2021
Veloren	Felicite BY	VL-Fl-DT-23	M	two	6	2021
Veloren	Felicite BY	VL-Fl-DT-25	M	two	6	2021
Veloren	Felicite BY	VL-Fl-DT-1	M	one	4	2021
Veloren	Felicite BY	VL-Fl-DT-17	M	three	4	2021
Veloren	Felicite BY	VL-Fl-DT-1	M	three	3	2021
Veloren	Felicite BY	VL-Fl-DT-18	M	one	3	2021
Veloren	Felicite BY	VL-Fl-DT-19	M	one	3	2021
Veloren	Felicite BY	VL-Fl-DT-23	M	three	3	2021
Veloren	Felicite BY	VL-Fl-DT-18	M	three	2	2021
Veloren	Felicite BY	VL-Fl-DT-25	M	one	1	2021
Veloren	Felicite BY	VL-Fl-DT-19	M	three	0	2021
Veloren	Felicite BY	VL-Fl-DT-19	M	two	0	2021
Veloren	Felicite BY	VL-Fl-DT-23	M	one	0	2021
Veloren	Felicite BY	VL-Fl-DT-25	M	three	0	2021
Veloren	Felicite BY	VL-Fl-DT-17	M	one	0	2019
Veloren	Felicite BY	VL-Fl-T1-c	M	one	0	2019
Veloren	Felicite BY	VL-Fl-T2-d	M	two	0	2019
Veloren	Felicite BY	VL-Fl-T1-ai	M	two	0	2019
Veloren	Felicite BY	VL-Fl-T2-ad	M	two	0	2019
Veloren	Felicite BY	VL-Fl-T1-h	M	two	0	2019
Veloren	Felicite BY	VL-Fl-DT-17	M	two	0	2019
Veloren	Felicite BY	VL-Fl-T1-i	M	two	0	2019
Veloren	Felicite BY	VL-Fl-DT-6	M	two	0	2019
Veloren	Felicite BY	VL-Fl-T1-af	M	two	0	2019
Veloren	Felicite BY	VL-Fl-T1-y	M	two	0	2019
Veloren	Felicite BY	VL-Fl-T1-q	M	two	0	2019
Veloren	Felicite BY	VL-Fl-T2-d	M	three	0	2019
Veloren	Felicite BY	VL-Fl-T1-ai	M	three	0	2019
Veloren	Felicite BY	VL-Fl-DT-11	M	three	0	2019
Veloren	Felicite BY	VL-Fl-T1-i	M	three	0	2019
Veloren	Felicite BY	VL-Fl-DT-6	M	three	0	2019
Veloren	Felicite BY	VL-Fl-DT-3	M	three	0	2019
Veloren	Felicite BY	VL-Fl-T1-aa	M	three	0	2019
Veloren	Felicite BY	VL-Fl-T1-af	M	three	0	2019
Veloren	Felicite BY	VL-Fl-T2-q	M	three	0	2019
Veloren	Felicite BY	VL-Fl-T2-d	M	one	1	2019
Veloren	Felicite BY	VL-Fl-T1-ai	M	one	1	2019
Veloren	Felicite BY	VL-Fl-DT-23	M	one	1	2019
Veloren	Felicite BY	VL-Fl-DT-6	M	one	1	2019
Veloren	Felicite BY	VL-Fl-DT-3	M	one	1	2019
Veloren	Felicite BY	VL-Fl-T1-aa	M	one	1	2019
Veloren	Felicite BY	VL-Fl-T1-af	M	one	1	2019
Veloren	Felicite BY	VL-Fl-DT-11	M	two	1	2019
Veloren	Felicite BY	VL-Fl-DT-3	M	two	1	2019
Veloren	Felicite BY	VL-Fl-DT-8	M	one	2	2019
Veloren	Felicite BY	VL-Fl-DT-23	M	two	2	2019
Veloren	Felicite BY	VL-Fl-DT-10	M	two	2	2019
Veloren	Felicite BY	VL-Fl-T1-y	M	three	2	2019
Veloren	Felicite BY	VL-Fl-T1-au	M	one	3	2019
Veloren	Felicite BY	VL-Fl-T2-q	M	one	3	2019
Veloren	Felicite BY	VL-Fl-DT-8	M	two	3	2019
Veloren	Felicite BY	VL-Fl-T2-ad	M	three	3	2019
Veloren	Felicite BY	VL-Fl-T2-e	M	three	3	2019
Veloren	Felicite BY	VL-Fl-DT-13	M	three	3	2019
Veloren	Felicite BY	VL-Fl-T1-c	M	three	3	2019
Veloren	Felicite BY	VL-Fl-T1-q	M	three	3	2019
Veloren	Felicite BY	VL-Fl-T2-v	M	three	3	2019
Veloren	Felicite BY	VL-Fl-DT-10	M	one	4	2019
Veloren	Felicite BY	VL-Fl-T1-i	M	one	4	2019
Veloren	Felicite BY	VL-Fl-T1-k	M	one	4	2019
Veloren	Felicite BY	VL-Fl-T2-p	M	one	4	2019
Veloren	Felicite BY	VL-Fl-T2-z	M	one	4	2019
Veloren	Felicite BY	VL-Fl-T1-g	M	two	4	2019
Veloren	Felicite BY	VL-Fl-T1-ac	M	two	4	2019
Veloren	Felicite BY	VL-Fl-T2-v	M	two	4	2019
Veloren	Felicite BY	VL-Fl-T2-z	M	two	4	2019
Veloren	Felicite BY	VL-Fl-T2-z	M	three	4	2019
Veloren	Felicite BY	VL-Fl-T1-f	M	one	5	2019
Veloren	Felicite BY	VL-Fl-DT-25	M	one	5	2019
Veloren	Felicite BY	VL-Fl-T1-h	M	one	5	2019
Veloren	Felicite BY	VL-Fl-T1-g	M	one	5	2019
Veloren	Felicite BY	VL-Fl-T1-q	M	one	5	2019
Veloren	Felicite BY	VL-Fl-T2-v	M	one	5	2019
Veloren	Felicite BY	VL-Fl-DT-22	M	two	5	2019
Veloren	Felicite BY	VL-Fl-T2-p	M	two	5	2019
Veloren	Felicite BY	VL-Fl-T2-q	M	two	5	2019
Veloren	Felicite BY	VL-Fl-T2-af	M	three	5	2019
Veloren	Felicite BY	VL-Fl-T2-aa	M	three	5	2019
Veloren	Felicite BY	VL-Fl-DT-11	M	one	6	2019
Veloren	Felicite BY	VL-Fl-T1-y	M	one	6	2019
Veloren	Felicite BY	VL-Fl-DT-25	M	three	6	2019
Veloren	Felicite BY	VL-Fl-DT-23	M	three	6	2019
Veloren	Felicite BY	VL-Fl-DT-17	M	three	6	2019
Veloren	Felicite BY	VL-Fl-T1-au	M	three	6	2019
Veloren	Felicite BY	VL-Fl-T2-e	M	two	7	2019
Veloren	Felicite BY	VL-Fl-T1-au	M	two	7	2019
Veloren	Felicite BY	VL-Fl-T1-aa	M	two	7	2019
Veloren	Felicite BY	VL-Fl-DT-8	M	three	7	2019
Veloren	Felicite BY	VL-Fl-T2-ad	M	one	8	2019
Veloren	Felicite BY	VL-Fl-T2-e	M	one	8	2019
Veloren	Felicite BY	VL-Fl-T1-f	M	three	8	2019
Veloren	Felicite BY	VL-Fl-T1-ac	M	three	9	2019
Veloren	Felicite BY	VL-Fl-T2-p	M	three	9	2019
Veloren	Felicite BY	VL-Fl-DT-25	M	two	10	2019
Veloren	Felicite BY	VL-Fl-T1-c	M	two	10	2019
Veloren	Felicite BY	VL-Fl-T1-h	M	three	10	2019
Veloren	Felicite BY	VL-Fl-T2-n	M	three	10	2019
Veloren	Felicite BY	VL-Fl-T2-af	M	one	11	2019
Veloren	Felicite BY	VL-Fl-T2-n	M	two	11	2019
Veloren	Felicite BY	VL-Fl-T1-k	M	three	11	2019
Veloren	Felicite BY	VL-Fl-T2-n	M	one	12	2019
Veloren	Felicite BY	VL-Fl-T1-ac	M	one	12	2019
Veloren	Felicite BY	VL-Fl-T1-k	M	two	12	2019
Veloren	Felicite BY	VL-Fl-T2-af	M	two	12	2019
Veloren	Felicite BY	VL-Fl-DT-10	M	three	12	2019
Veloren	Felicite BY	VL-Fl-DT-13	M	one	13	2019
Veloren	Felicite BY	VL-Fl-T1-f	M	two	13	2019
Veloren	Felicite BY	VL-Fl-T1-g	M	three	14	2019
Veloren	Felicite BY	VL-Fl-T2-aa	M	one	15	2019
Veloren	Felicite BY	VL-Fl-DT-22	M	one	17	2019
Veloren	Felicite BY	VL-Fl-DT-13	M	two	20	2019
Veloren	Felicite BY	VL-Fl-T2-aa	M	two	20	2019
Veloren	Felicite BY	VL-Fl-DT-22	M	three	20	2019
Veloren	Felicite BY	VL-Fl-DT-6	M	three	0	2019
Veloren	Felicite BY	VL-Fl-DT-8	M	two	3	2019
Veloren	Felicite BY	VL-Fl-DT-13	M	one	13	2019
Veloren	Felicite BY	VL-Fl-DT-8	M	one	2	2019
Veloren	Felicite BY	VL-Fl-DT-10	M	three	12	2019
Veloren	Felicite BY	VL-Fl-DT-22	M	two	5	2019
Veloren	Felicite BY	VL-Fl-DT-3	M	three	0	2019
Veloren	Felicite BY	VL-Fl-DT-11	M	three	0	2019
Veloren	Felicite BY	VL-Fl-DT-13	M	three	3	2019
Veloren	Felicite BY	VL-Fl-DT-18	M	two	0	2019
Veloren	Felicite BY	VL-Fl-DT-22	M	three	20	2019
Veloren	Felicite BY	VL-Fl-DT-6	M	one	1	2019
Veloren	Felicite BY	VL-Fl-DT-10	M	two	2	2019
Veloren	Felicite BY	VL-Fl-DT-6	M	two	0	2019
Veloren	Felicite BY	VL-Fl-DT-13	M	two	20	2019
Veloren	Felicite BY	VL-Fl-DT-17	M	one	0	2019
Veloren	Felicite BY	VL-Fl-DT-11	M	one	6	2019
Veloren	Felicite BY	VL-Fl-DT-11	M	two	1	2019
Veloren	Felicite BY	VL-Fl-DT-3	M	one	1	2019
Veloren	Felicite BY	VL-Fl-DT-8	M	three	7	2019
Veloren	Felicite BY	VL-Fl-DT-3	M	two	1	2019
Veloren	Felicite BY	VL-Fl-DT-17	M	two	0	2019
Veloren	Felicite BY	VL-Fl-DT-10	M	one	4	2019
Veloren	Felicite BY	VL-Fl-DT-1	M	two	0	2019
Veloren	Felicite BY	VL-Fl-DT-22	M	one	17	2019
Veloren	Felicite BY	VL-Fl-DT-23	M	two	2	2019
Veloren	Felicite BY	VL-Fl-DT-25	M	two	10	2019
Veloren	Felicite BY	VL-Fl-DT-1	M	one	0	2019
Veloren	Felicite BY	VL-Fl-DT-17	M	three	6	2019
Veloren	Felicite BY	VL-Fl-DT-1	M	three	0	2019
Veloren	Felicite BY	VL-Fl-DT-18	M	one	0	2019
Veloren	Felicite BY	VL-Fl-DT-19	M	one	0	2019
Veloren	Felicite BY	VL-Fl-DT-23	M	three	6	2019
Veloren	Felicite BY	VL-Fl-DT-18	M	three	0	2019
Veloren	Felicite BY	VL-Fl-DT-25	M	one	5	2019
Veloren	Felicite BY	VL-Fl-DT-19	M	three	0	2019
Veloren	Felicite BY	VL-Fl-DT-19	M	two	0	2019
Veloren	Felicite BY	VL-Fl-DT-23	M	one	1	2019
Veloren	Felicite BY	VL-Fl-DT-25	M	three	6	2019
Veloren	Main Gate	VL-Fl-T1-k	M	two	0	2019
Veloren	Main Gate	VL-Fl-T1-d	M	two	0	2019
Veloren	Main Gate	VL-Fl-T1-k	M	two	0	2019
Veloren	Main Gate	VL-Fl-T1-y	M	two	0	2019
Veloren	Main Gate	VL-Fl-T1-k	M	three	0	2019
Veloren	Main Gate	VL-Fl-T1-q	M	two	2	2019
Veloren	Main Gate	VL-Fl-T1-q	M	one	3	2019
Veloren	Main Gate	VL-Fl-T1-d	M	three	3	2019
Veloren	Main Gate	VL-Fl-T1-k	M	three	3	2019
Veloren	Main Gate	VL-Fl-T1-f	M	three	3	2019
Veloren	Main Gate	VL-Fl-T1-d	M	one	4	2019
Veloren	Main Gate	VL-Fl-T1-f	M	two	4	2019
Veloren	Main Gate	VL-Fl-T1-q	M	three	4	2019
Veloren	Main Gate	VL-Fl-T1-m	M	two	5	2019
Veloren	Main Gate	VL-Fl-T1-i	M	two	5	2019
Veloren	Main Gate	VL-Fl-T1-l	M	three	5	2019
Veloren	Main Gate	VL-Fl-T1-k	M	one	6	2019
Veloren	Main Gate	VL-Fl-T1-b	M	three	6	2019
Veloren	Main Gate	VL-Fl-T1-k	M	one	7	2019
Veloren	Main Gate	VL-Fl-T1-y	M	three	8	2019
Veloren	Main Gate	VL-Fl-T1-y	M	one	9	2019
Veloren	Main Gate	VL-Fl-T1-b	M	two	9	2019
Veloren	Main Gate	VL-Fl-T1-p	M	one	10	2019
Veloren	Main Gate	VL-Fl-T1-n	M	two	10	2019
Veloren	Main Gate	VL-Fl-T1-b	M	one	11	2019
Veloren	Main Gate	VL-Fl-T1-c	M	one	11	2019
Veloren	Main Gate	VL-Fl-T1-i	M	three	11	2019
Veloren	Main Gate	VL-Fl-T1-f	M	one	12	2019
Veloren	Main Gate	VL-Fl-T1-i	M	one	12	2019
Veloren	Main Gate	VL-Fl-T1-p	M	three	12	2019
Veloren	Main Gate	VL-Fl-T1-c	M	three	12	2019
Veloren	Main Gate	VL-Fl-T1-m	M	one	14	2019
Veloren	Main Gate	VL-Fl-T1-p	M	two	14	2019
Veloren	Main Gate	VL-Fl-T1-c	M	two	14	2019
Veloren	Main Gate	VL-Fl-T1-n	M	three	14	2019
Veloren	Main Gate	VL-Fl-T1-m	M	three	16	2019
Veloren	Main Gate	VL-Fl-T1-l	M	one	18	2019
Veloren	Main Gate	VL-Fl-T1-l	M	two	19	2019
Veloren	Main Gate	VL-Fl-T1-n	M	one	20	2019
Buffelskloof	rim surface	BK-RS-T2-t	Non-sex	one	0	2019
Buffelskloof	rim surface	BK-RS-T1-ab	Non-sex	one	0	2019
Buffelskloof	rim surface	BK-RS-T2-l	Non-sex	one	0	2019
Buffelskloof	rim surface	BK-RS-T1-aa	Non-sex	one	0	2019
Buffelskloof	rim surface	BK-RS-T2-r	Non-sex	one	0	2019
Buffelskloof	rim surface	BK-RS-T2-k	Non-sex	one	0	2019
Buffelskloof	rim surface	BK-RS-T2-u	Non-sex	one	0	2019
Buffelskloof	rim surface	BK-RS-T2-p	Non-sex	one	0	2019
Buffelskloof	rim surface	BK-RS-T2-j	Non-sex	one	0	2019
Buffelskloof	rim surface	BK-RS-T1-k	Non-sex	one	0	2019
Buffelskloof	rim surface	BK-RS-T1-p	Non-sex	one	0	2019
Buffelskloof	rim surface	BK-RS-T1-t	Non-sex	one	0	2019
Buffelskloof	rim surface	BK-RS-T1-u	Non-sex	one	0	2019
Buffelskloof	rim surface	BK-RS-T2-h	Non-sex	one	0	2019
Buffelskloof	rim surface	BK-RS-T2-m	Non-sex	one	0	2019
Buffelskloof	rim surface	BK-RS-T2-x	Non-sex	one	0	2019
Buffelskloof	rim surface	BK-RS-T2-v	Non-sex	one	0	2019
Buffelskloof	rim surface	BK-RS-T2-n	Non-sex	one	0	2019
Buffelskloof	rim surface	BK-RS-T1-v	Non-sex	one	0	2019
Buffelskloof	rim surface	BK-RS-T1-w	Non-sex	one	0	2019
Buffelskloof	rim surface	BK-RS-T2-t	Non-sex	two	0	2019
Buffelskloof	rim surface	BK-RS-T1-ab	Non-sex	two	0	2019
Buffelskloof	rim surface	BK-RS-T2-l	Non-sex	two	0	2019
Buffelskloof	rim surface	BK-RS-T1-aa	Non-sex	two	0	2019
Buffelskloof	rim surface	BK-RS-T2-r	Non-sex	two	0	2019
Buffelskloof	rim surface	BK-RS-T2-k	Non-sex	two	0	2019
Buffelskloof	rim surface	BK-RS-T2-u	Non-sex	two	0	2019
Buffelskloof	rim surface	BK-RS-T2-p	Non-sex	two	0	2019
Buffelskloof	rim surface	BK-RS-T2-j	Non-sex	two	0	2019
Buffelskloof	rim surface	BK-RS-T1-k	Non-sex	two	0	2019
Buffelskloof	rim surface	BK-RS-T1-p	Non-sex	two	0	2019
Buffelskloof	rim surface	BK-RS-T1-t	Non-sex	two	0	2019
Buffelskloof	rim surface	BK-RS-T1-u	Non-sex	two	0	2019
Buffelskloof	rim surface	BK-RS-T2-h	Non-sex	two	0	2019
Buffelskloof	rim surface	BK-RS-T2-m	Non-sex	two	0	2019
Buffelskloof	rim surface	BK-RS-T2-x	Non-sex	two	0	2019
Buffelskloof	rim surface	BK-RS-T2-v	Non-sex	two	0	2019
Buffelskloof	rim surface	BK-RS-T2-n	Non-sex	two	0	2019
Buffelskloof	rim surface	BK-RS-T1-v	Non-sex	two	0	2019
Buffelskloof	rim surface	BK-RS-T1-w	Non-sex	two	0	2019
Buffelskloof	rim surface	BK-RS-T2-t	Non-sex	three	0	2019
Buffelskloof	rim surface	BK-RS-T1-ab	Non-sex	three	0	2019
Buffelskloof	rim surface	BK-RS-T2-l	Non-sex	three	0	2019
Buffelskloof	rim surface	BK-RS-T1-aa	Non-sex	three	0	2019
Buffelskloof	rim surface	BK-RS-T2-r	Non-sex	three	0	2019
Buffelskloof	rim surface	BK-RS-T2-k	Non-sex	three	0	2019
Buffelskloof	rim surface	BK-RS-T2-u	Non-sex	three	0	2019
Buffelskloof	rim surface	BK-RS-T2-p	Non-sex	three	0	2019
Buffelskloof	rim surface	BK-RS-T2-j	Non-sex	three	0	2019
Buffelskloof	rim surface	BK-RS-T1-k	Non-sex	three	0	2019
Buffelskloof	rim surface	BK-RS-T1-p	Non-sex	three	0	2019
Buffelskloof	rim surface	BK-RS-T1-t	Non-sex	three	0	2019
Buffelskloof	rim surface	BK-RS-T1-u	Non-sex	three	0	2019
Buffelskloof	rim surface	BK-RS-T2-h	Non-sex	three	0	2019
Buffelskloof	rim surface	BK-RS-T2-m	Non-sex	three	0	2019
Buffelskloof	rim surface	BK-RS-T2-x	Non-sex	three	0	2019
Buffelskloof	rim surface	BK-RS-T2-v	Non-sex	three	0	2019
Buffelskloof	rim surface	BK-RS-T2-n	Non-sex	three	0	2019
Buffelskloof	rim surface	BK-RS-T1-v	Non-sex	three	0	2019
Buffelskloof	rim surface	BK-RS-T1-w	Non-sex	three	0	2019
Buffelskloof	rim surface	BK-RS-T3-c	Non-sex	one	0	2019
Buffelskloof	rim surface	BK-RS-T2-c	Non-sex	one	0	2019
Buffelskloof	rim surface	BK-RS-T2-s	Non-sex	one	0	2019
Buffelskloof	rim surface	BK-RS-T1-i	Non-sex	one	0	2019
Buffelskloof	rim surface	BK-RS-T3-b	Non-sex	one	0	2019
Buffelskloof	rim surface	BK-RS-T3-a	Non-sex	one	0	2019
Buffelskloof	rim surface	BK-RS-T2-w	Non-sex	one	0	2019
Buffelskloof	rim surface	BK-RS-T3-f	Non-sex	one	0	2019
Buffelskloof	rim surface	BK-RS-T3-c	Non-sex	two	0	2019
Buffelskloof	rim surface	BK-RS-T2-c	Non-sex	two	0	2019
Buffelskloof	rim surface	BK-RS-T2-s	Non-sex	two	0	2019
Buffelskloof	rim surface	BK-RS-T1-i	Non-sex	two	0	2019
Buffelskloof	rim surface	BK-RS-T3-b	Non-sex	two	0	2019
Buffelskloof	rim surface	BK-RS-T3-a	Non-sex	two	0	2019
Buffelskloof	rim surface	BK-RS-T2-w	Non-sex	two	0	2019
Buffelskloof	rim surface	BK-RS-T3-f	Non-sex	two	0	2019
Buffelskloof	rim surface	BK-RS-T3-c	Non-sex	three	0	2019
Buffelskloof	rim surface	BK-RS-T2-c	Non-sex	three	0	2019
Buffelskloof	rim surface	BK-RS-T2-s	Non-sex	three	0	2019
Buffelskloof	rim surface	BK-RS-T1-i	Non-sex	three	0	2019
Buffelskloof	rim surface	BK-RS-T3-b	Non-sex	three	0	2019
Buffelskloof	rim surface	BK-RS-T3-a	Non-sex	three	0	2019
Buffelskloof	rim surface	BK-RS-T2-w	Non-sex	three	0	2019
Buffelskloof	rim surface	BK-RS-T3-f	Non-sex	three	0	2019
Swebe Swebe	one	SS-1-DT-50	Non-sex	one	0	2019
Swebe Swebe	one	SS-1-DT-38	Non-sex	one	0	2019
Swebe Swebe	one	SS-1-DT-30	Non-sex	one	0	2019
Swebe Swebe	one	SS-1-DT-46	Non-sex	one	0	2019
Swebe Swebe	one	SS-1-DT-27	Non-sex	one	0	2019
Swebe Swebe	one	SS-1-DT-43	Non-sex	one	0	2019
Swebe Swebe	one	SS-1-DT-44	Non-sex	one	0	2019
Swebe Swebe	one	SS-1-DT-48	Non-sex	one	0	2019
Swebe Swebe	one	SS-1-DT-50	Non-sex	two	0	2019
Swebe Swebe	one	SS-1-DT-38	Non-sex	two	0	2019
Swebe Swebe	one	SS-1-DT-30	Non-sex	two	0	2019
Swebe Swebe	one	SS-1-DT-46	Non-sex	two	0	2019
Swebe Swebe	one	SS-1-DT-27	Non-sex	two	0	2019
Swebe Swebe	one	SS-1-DT-43	Non-sex	two	0	2019
Swebe Swebe	one	SS-1-DT-44	Non-sex	two	0	2019
Swebe Swebe	one	SS-1-DT-48	Non-sex	two	0	2019
Swebe Swebe	one	SS-1-DT-50	Non-sex	three	0	2019
Swebe Swebe	one	SS-1-DT-38	Non-sex	three	0	2019
Swebe Swebe	one	SS-1-DT-30	Non-sex	three	0	2019
Swebe Swebe	one	SS-1-DT-46	Non-sex	three	0	2019
Swebe Swebe	one	SS-1-DT-27	Non-sex	three	0	2019
Swebe Swebe	one	SS-1-DT-43	Non-sex	three	0	2019
Swebe Swebe	one	SS-1-DT-44	Non-sex	three	0	2019
Swebe Swebe	one	SS-1-DT-48	Non-sex	three	0	2019
Swebe Swebe	one	SS-1-T1-ar	Non-sex	one	0	2019
Swebe Swebe	one	SS-1-T1-ai	Non-sex	one	0	2019
Swebe Swebe	one	SS-1-T1-ak	Non-sex	one	0	2019
Swebe Swebe	one	SS-1-T1-h	Non-sex	one	0	2019
Swebe Swebe	one	SS-1-T1-f	Non-sex	one	0	2019
Swebe Swebe	one	SS-1-T1-u	Non-sex	one	0	2019
Swebe Swebe	one	SS-1-T1-s	Non-sex	one	0	2019
Swebe Swebe	one	SS-1-T1-e	Non-sex	one	0	2019
Swebe Swebe	one	SS-1-T1-bt	Non-sex	one	0	2019
Swebe Swebe	one	SS-1-T1-aj	Non-sex	one	0	2019
Swebe Swebe	one	SS-1-T1-ar	Non-sex	two	0	2019
Swebe Swebe	one	SS-1-T1-ai	Non-sex	two	0	2019
Swebe Swebe	one	SS-1-T1-ak	Non-sex	two	0	2019
Swebe Swebe	one	SS-1-T1-h	Non-sex	two	0	2019
Swebe Swebe	one	SS-1-T1-f	Non-sex	two	0	2019
Swebe Swebe	one	SS-1-T1-u	Non-sex	two	0	2019
Swebe Swebe	one	SS-1-T1-s	Non-sex	two	0	2019
Swebe Swebe	one	SS-1-T1-e	Non-sex	two	0	2019
Swebe Swebe	one	SS-1-T1-bt	Non-sex	two	0	2019
Swebe Swebe	one	SS-1-T1-aj	Non-sex	two	0	2019
Swebe Swebe	one	SS-1-T1-ar	Non-sex	three	0	2019
Swebe Swebe	one	SS-1-T1-ai	Non-sex	three	0	2019
Swebe Swebe	one	SS-1-T1-ak	Non-sex	three	0	2019
Swebe Swebe	one	SS-1-T1-h	Non-sex	three	0	2019
Swebe Swebe	one	SS-1-T1-f	Non-sex	three	0	2019
Swebe Swebe	one	SS-1-T1-u	Non-sex	three	0	2019
Swebe Swebe	one	SS-1-T1-s	Non-sex	three	0	2019
Swebe Swebe	one	SS-1-T1-e	Non-sex	three	0	2019
Swebe Swebe	one	SS-1-T1-bt	Non-sex	three	0	2019
Swebe Swebe	one	SS-1-T1-aj	Non-sex	three	0	2019
Swebe Swebe	one	SS-1-T1-dy	Non-sex	one	0	2019
Swebe Swebe	one	SS-1-T1-ex	Non-sex	one	0	2019
Swebe Swebe	one	SS-1-T1-em	Non-sex	one	0	2019
Swebe Swebe	one	SS-1-T1-dv	Non-sex	one	0	2019
Swebe Swebe	one	SS-1-T1-el	Non-sex	one	0	2019
Swebe Swebe	one	SS-1-T1-dx	Non-sex	one	0	2019
Swebe Swebe	one	SS-1-T1-du	Non-sex	one	0	2019
Swebe Swebe	one	SS-1-T1-dt	Non-sex	one	0	2019
Swebe Swebe	one	SS-1-T1-dw	Non-sex	one	0	2019
Swebe Swebe	one	SS-1-T1-dh	Non-sex	one	0	2019
Swebe Swebe	one	SS-1-T1-es	Non-sex	one	0	2019
Swebe Swebe	one	SS-1-T1-dz	Non-sex	one	0	2019
Swebe Swebe	one	SS-1-T1-dm	Non-sex	one	0	2019
Swebe Swebe	one	SS-1-T1-ej	Non-sex	one	0	2019
Swebe Swebe	one	SS-1-T1-dr	Non-sex	one	0	2019
Swebe Swebe	one	SS-1-T1-ek	Non-sex	one	0	2019
Swebe Swebe	one	SS-1-T1-ee	Non-sex	one	0	2019
Swebe Swebe	one	SS-1-T1-dd	Non-sex	one	0	2019
Swebe Swebe	one	SS-1-T1-dk	Non-sex	one	0	2019
Swebe Swebe	one	SS-1-T1-ep	Non-sex	one	0	2019
Swebe Swebe	one	SS-1-T1-eg	Non-sex	one	0	2019
Swebe Swebe	one	SS-1-T1-dl	Non-sex	one	0	2019
Swebe Swebe	one	SS-1-T1-cw	Non-sex	one	0	2019
Swebe Swebe	one	SS-1-T1-eq	Non-sex	one	0	2019
Swebe Swebe	one	SS-1-T1-en	Non-sex	one	0	2019
Swebe Swebe	one	SS-1-T1-ey	Non-sex	one	0	2019
Swebe Swebe	one	SS-1-T1-dg	Non-sex	one	0	2019
Swebe Swebe	one	SS-1-T1-eo	Non-sex	one	0	2019
Swebe Swebe	one	SS-1-T1-er	Non-sex	one	0	2019
Swebe Swebe	one	SS-1-T1-dc	Non-sex	one	0	2019
Swebe Swebe	one	SS-1-T1-ez	Non-sex	one	0	2019
Swebe Swebe	one	SS-1-T1-dj	Non-sex	one	0	2019
Swebe Swebe	one	SS-1-T1-de	Non-sex	one	0	2019
Swebe Swebe	one	SS-1-T1-ch	Non-sex	one	0	2019
Swebe Swebe	one	SS-1-T1-az	Non-sex	one	0	2019
Swebe Swebe	one	SS-1-T1-ci	Non-sex	one	0	2019
Swebe Swebe	one	SS-1-T1-cg	Non-sex	one	0	2019
Swebe Swebe	one	SS-1-T1-ae	Non-sex	one	0	2019
Swebe Swebe	one	SS-1-T1-cq	Non-sex	one	0	2019
Swebe Swebe	one	SS-1-T1-bx	Non-sex	one	0	2019
Swebe Swebe	one	SS-1-T1-an	Non-sex	one	0	2019
Swebe Swebe	one	SS-1-T1-w	Non-sex	one	0	2019
Swebe Swebe	one	SS-1-T1-bg	Non-sex	one	0	2019
Swebe Swebe	one	SS-1-T1-br	Non-sex	one	0	2019
Swebe Swebe	one	SS-1-T1-v	Non-sex	one	0	2019
Swebe Swebe	one	SS-1-T1-j	Non-sex	one	0	2019
Swebe Swebe	one	SS-1-T1-bm	Non-sex	one	0	2019
Swebe Swebe	one	SS-1-T1-bj	Non-sex	one	0	2019
Swebe Swebe	one	SS-1-T1-bu	Non-sex	one	0	2019
Swebe Swebe	one	SS-1-T1-af	Non-sex	one	0	2019
Swebe Swebe	one	SS-1-T1-bi	Non-sex	one	0	2019
Swebe Swebe	one	SS-1-T1-ao	Non-sex	one	0	2019
Swebe Swebe	one	SS-1-T1-bl	Non-sex	one	0	2019
Swebe Swebe	one	SS-1-T1-ax	Non-sex	one	0	2019
Swebe Swebe	one	SS-1-T1-cd	Non-sex	one	0	2019
Swebe Swebe	one	SS-1-T1-bh	Non-sex	one	0	2019
Swebe Swebe	one	SS-1-T1-ah	Non-sex	one	0	2019
Swebe Swebe	one	SS-1-T1-be	Non-sex	one	0	2019
Swebe Swebe	one	SS-1-T1-ad	Non-sex	one	0	2019
Swebe Swebe	one	SS-1-T1-dy	Non-sex	two	0	2019
Swebe Swebe	one	SS-1-T1-ex	Non-sex	two	0	2019
Swebe Swebe	one	SS-1-T1-em	Non-sex	two	0	2019
Swebe Swebe	one	SS-1-T1-dv	Non-sex	two	0	2019
Swebe Swebe	one	SS-1-T1-el	Non-sex	two	0	2019
Swebe Swebe	one	SS-1-T1-dx	Non-sex	two	0	2019
Swebe Swebe	one	SS-1-T1-du	Non-sex	two	0	2019
Swebe Swebe	one	SS-1-T1-dt	Non-sex	two	0	2019
Swebe Swebe	one	SS-1-T1-dw	Non-sex	two	0	2019
Swebe Swebe	one	SS-1-T1-dh	Non-sex	two	0	2019
Swebe Swebe	one	SS-1-T1-es	Non-sex	two	0	2019
Swebe Swebe	one	SS-1-T1-dz	Non-sex	two	0	2019
Swebe Swebe	one	SS-1-T1-dm	Non-sex	two	0	2019
Swebe Swebe	one	SS-1-T1-ej	Non-sex	two	0	2019
Swebe Swebe	one	SS-1-T1-dr	Non-sex	two	0	2019
Swebe Swebe	one	SS-1-T1-ek	Non-sex	two	0	2019
Swebe Swebe	one	SS-1-T1-ee	Non-sex	two	0	2019
Swebe Swebe	one	SS-1-T1-dd	Non-sex	two	0	2019
Swebe Swebe	one	SS-1-T1-dk	Non-sex	two	0	2019
Swebe Swebe	one	SS-1-T1-ep	Non-sex	two	0	2019
Swebe Swebe	one	SS-1-T1-eg	Non-sex	two	0	2019
Swebe Swebe	one	SS-1-T1-dl	Non-sex	two	0	2019
Swebe Swebe	one	SS-1-T1-cw	Non-sex	two	0	2019
Swebe Swebe	one	SS-1-T1-eq	Non-sex	two	0	2019
Swebe Swebe	one	SS-1-T1-en	Non-sex	two	0	2019
Swebe Swebe	one	SS-1-T1-ey	Non-sex	two	0	2019
Swebe Swebe	one	SS-1-T1-dg	Non-sex	two	0	2019
Swebe Swebe	one	SS-1-T1-eo	Non-sex	two	0	2019
Swebe Swebe	one	SS-1-T1-er	Non-sex	two	0	2019
Swebe Swebe	one	SS-1-T1-dc	Non-sex	two	0	2019
Swebe Swebe	one	SS-1-T1-ez	Non-sex	two	0	2019
Swebe Swebe	one	SS-1-T1-dj	Non-sex	two	0	2019
Swebe Swebe	one	SS-1-T1-de	Non-sex	two	0	2019
Swebe Swebe	one	SS-1-T1-ch	Non-sex	two	0	2019
Swebe Swebe	one	SS-1-T1-az	Non-sex	two	0	2019
Swebe Swebe	one	SS-1-T1-ci	Non-sex	two	0	2019
Swebe Swebe	one	SS-1-T1-cg	Non-sex	two	0	2019
Swebe Swebe	one	SS-1-T1-ae	Non-sex	two	0	2019
Swebe Swebe	one	SS-1-T1-cq	Non-sex	two	0	2019
Swebe Swebe	one	SS-1-T1-bx	Non-sex	two	0	2019
Swebe Swebe	one	SS-1-T1-an	Non-sex	two	0	2019
Swebe Swebe	one	SS-1-T1-w	Non-sex	two	0	2019
Swebe Swebe	one	SS-1-T1-bg	Non-sex	two	0	2019
Swebe Swebe	one	SS-1-T1-br	Non-sex	two	0	2019
Swebe Swebe	one	SS-1-T1-v	Non-sex	two	0	2019
Swebe Swebe	one	SS-1-T1-j	Non-sex	two	0	2019
Swebe Swebe	one	SS-1-T1-bm	Non-sex	two	0	2019
Swebe Swebe	one	SS-1-T1-bj	Non-sex	two	0	2019
Swebe Swebe	one	SS-1-T1-bu	Non-sex	two	0	2019
Swebe Swebe	one	SS-1-T1-af	Non-sex	two	0	2019
Swebe Swebe	one	SS-1-T1-bi	Non-sex	two	0	2019
Swebe Swebe	one	SS-1-T1-ao	Non-sex	two	0	2019
Swebe Swebe	one	SS-1-T1-bl	Non-sex	two	0	2019
Swebe Swebe	one	SS-1-T1-ax	Non-sex	two	0	2019
Swebe Swebe	one	SS-1-T1-cd	Non-sex	two	0	2019
Swebe Swebe	one	SS-1-T1-bh	Non-sex	two	0	2019
Swebe Swebe	one	SS-1-T1-ah	Non-sex	two	0	2019
Swebe Swebe	one	SS-1-T1-be	Non-sex	two	0	2019
Swebe Swebe	one	SS-1-T1-ad	Non-sex	two	0	2019
Swebe Swebe	one	SS-1-T1-dy	Non-sex	three	0	2019
Swebe Swebe	one	SS-1-T1-ex	Non-sex	three	0	2019
Swebe Swebe	one	SS-1-T1-em	Non-sex	three	0	2019
Swebe Swebe	one	SS-1-T1-dv	Non-sex	three	0	2019
Swebe Swebe	one	SS-1-T1-el	Non-sex	three	0	2019
Swebe Swebe	one	SS-1-T1-dx	Non-sex	three	0	2019
Swebe Swebe	one	SS-1-T1-du	Non-sex	three	0	2019
Swebe Swebe	one	SS-1-T1-dt	Non-sex	three	0	2019
Swebe Swebe	one	SS-1-T1-dw	Non-sex	three	0	2019
Swebe Swebe	one	SS-1-T1-dh	Non-sex	three	0	2019
Swebe Swebe	one	SS-1-T1-es	Non-sex	three	0	2019
Swebe Swebe	one	SS-1-T1-dz	Non-sex	three	0	2019
Swebe Swebe	one	SS-1-T1-dm	Non-sex	three	0	2019
Swebe Swebe	one	SS-1-T1-ej	Non-sex	three	0	2019
Swebe Swebe	one	SS-1-T1-dr	Non-sex	three	0	2019
Swebe Swebe	one	SS-1-T1-ek	Non-sex	three	0	2019
Swebe Swebe	one	SS-1-T1-ee	Non-sex	three	0	2019
Swebe Swebe	one	SS-1-T1-dd	Non-sex	three	0	2019
Swebe Swebe	one	SS-1-T1-dk	Non-sex	three	0	2019
Swebe Swebe	one	SS-1-T1-ep	Non-sex	three	0	2019
Swebe Swebe	one	SS-1-T1-eg	Non-sex	three	0	2019
Swebe Swebe	one	SS-1-T1-dl	Non-sex	three	0	2019
Swebe Swebe	one	SS-1-T1-cw	Non-sex	three	0	2019
Swebe Swebe	one	SS-1-T1-eq	Non-sex	three	0	2019
Swebe Swebe	one	SS-1-T1-en	Non-sex	three	0	2019
Swebe Swebe	one	SS-1-T1-ey	Non-sex	three	0	2019
Swebe Swebe	one	SS-1-T1-dg	Non-sex	three	0	2019
Swebe Swebe	one	SS-1-T1-eo	Non-sex	three	0	2019
Swebe Swebe	one	SS-1-T1-er	Non-sex	three	0	2019
Swebe Swebe	one	SS-1-T1-dc	Non-sex	three	0	2019
Swebe Swebe	one	SS-1-T1-ez	Non-sex	three	0	2019
Swebe Swebe	one	SS-1-T1-dj	Non-sex	three	0	2019
Swebe Swebe	one	SS-1-T1-de	Non-sex	three	0	2019
Swebe Swebe	one	SS-1-T1-ch	Non-sex	three	0	2019
Swebe Swebe	one	SS-1-T1-az	Non-sex	three	0	2019
Swebe Swebe	one	SS-1-T1-ci	Non-sex	three	0	2019
Swebe Swebe	one	SS-1-T1-cg	Non-sex	three	0	2019
Swebe Swebe	one	SS-1-T1-ae	Non-sex	three	0	2019
Swebe Swebe	one	SS-1-T1-cq	Non-sex	three	0	2019
Swebe Swebe	one	SS-1-T1-bx	Non-sex	three	0	2019
Swebe Swebe	one	SS-1-T1-an	Non-sex	three	0	2019
Swebe Swebe	one	SS-1-T1-w	Non-sex	three	0	2019
Swebe Swebe	one	SS-1-T1-bg	Non-sex	three	0	2019
Swebe Swebe	one	SS-1-T1-br	Non-sex	three	0	2019
Swebe Swebe	one	SS-1-T1-v	Non-sex	three	0	2019
Swebe Swebe	one	SS-1-T1-j	Non-sex	three	0	2019
Swebe Swebe	one	SS-1-T1-bm	Non-sex	three	0	2019
Swebe Swebe	one	SS-1-T1-bj	Non-sex	three	0	2019
Swebe Swebe	one	SS-1-T1-bu	Non-sex	three	0	2019
Swebe Swebe	one	SS-1-T1-af	Non-sex	three	0	2019
Swebe Swebe	one	SS-1-T1-bi	Non-sex	three	0	2019
Swebe Swebe	one	SS-1-T1-ao	Non-sex	three	0	2019
Swebe Swebe	one	SS-1-T1-bl	Non-sex	three	0	2019
Swebe Swebe	one	SS-1-T1-ax	Non-sex	three	0	2019
Swebe Swebe	one	SS-1-T1-cd	Non-sex	three	0	2019
Swebe Swebe	one	SS-1-T1-bh	Non-sex	three	0	2019
Swebe Swebe	one	SS-1-T1-ah	Non-sex	three	0	2019
Swebe Swebe	one	SS-1-T1-be	Non-sex	three	0	2019
Swebe Swebe	one	SS-1-T1-ad	Non-sex	three	0	2019
Swebe Swebe	one	SS-1-T1-cy	Non-sex	one	0	2019
Swebe Swebe	one	SS-1-T1-cy	Non-sex	two	0	2019
Swebe Swebe	one	SS-1-T1-cy	Non-sex	three	0	2019
Swebe Swebe	three	SS-3-T1-ah	Non-sex	two	0	2019
Swebe Swebe	three	SS-3-T1-af	Non-sex	two	0	2019
Swebe Swebe	three	SS-3-T1-p	Non-sex	one	0	2019
Swebe Swebe	three	SS-3-T1-i	Non-sex	one	0	2019
Swebe Swebe	three	SS-3-T1-o	Non-sex	one	0	2019
Swebe Swebe	three	SS-3-T1-q	Non-sex	one	0	2019
Swebe Swebe	three	SS-3-T1-j	Non-sex	one	0	2019
Swebe Swebe	three	SS-3-T1-h	Non-sex	one	0	2019
Swebe Swebe	three	SS-3-T1-r	Non-sex	one	0	2019
Swebe Swebe	three	SS-3-T1-aa	Non-sex	one	0	2019
Swebe Swebe	three	SS-3-T1-ab	Non-sex	one	0	2019
Swebe Swebe	three	SS-3-T1-ai	Non-sex	one	0	2019
Swebe Swebe	three	SS-3-T1-d	Non-sex	one	0	2019
Swebe Swebe	three	SS-3-T1-y	Non-sex	one	0	2019
Swebe Swebe	three	SS-3-T1-ao	Non-sex	one	0	2019
Swebe Swebe	three	SS-3-T1-t	Non-sex	one	0	2019
Swebe Swebe	three	SS-3-T1-an	Non-sex	one	0	2019
Swebe Swebe	three	SS-3-T1-x	Non-sex	one	0	2019
Swebe Swebe	three	SS-3-T1-s	Non-sex	one	0	2019
Swebe Swebe	three	SS-3-T1-ap	Non-sex	one	0	2019
Swebe Swebe	three	SS-3-T1-u	Non-sex	one	0	2019
Swebe Swebe	three	SS-3-T1-v	Non-sex	one	0	2019
Swebe Swebe	three	SS-3-T1-aq	Non-sex	one	0	2019
Swebe Swebe	three	SS-3-T1-k	Non-sex	one	0	2019
Swebe Swebe	three	SS-3-T1-e	Non-sex	one	0	2019
Swebe Swebe	three	SS-3-T1-am	Non-sex	one	0	2019
Swebe Swebe	three	SS-3-T1-l	Non-sex	one	0	2019
Swebe Swebe	three	SS-3-T1-ac	Non-sex	one	0	2019
Swebe Swebe	three	SS-3-T1-p	Non-sex	two	0	2019
Swebe Swebe	three	SS-3-T1-i	Non-sex	two	0	2019
Swebe Swebe	three	SS-3-T1-o	Non-sex	two	0	2019
Swebe Swebe	three	SS-3-T1-q	Non-sex	two	0	2019
Swebe Swebe	three	SS-3-T1-j	Non-sex	two	0	2019
Swebe Swebe	three	SS-3-T1-h	Non-sex	two	0	2019
Swebe Swebe	three	SS-3-T1-r	Non-sex	two	0	2019
Swebe Swebe	three	SS-3-T1-aa	Non-sex	two	0	2019
Swebe Swebe	three	SS-3-T1-ab	Non-sex	two	0	2019
Swebe Swebe	three	SS-3-T1-ai	Non-sex	two	0	2019
Swebe Swebe	three	SS-3-T1-d	Non-sex	two	0	2019
Swebe Swebe	three	SS-3-T1-y	Non-sex	two	0	2019
Swebe Swebe	three	SS-3-T1-ao	Non-sex	two	0	2019
Swebe Swebe	three	SS-3-T1-t	Non-sex	two	0	2019
Swebe Swebe	three	SS-3-T1-an	Non-sex	two	0	2019
Swebe Swebe	three	SS-3-T1-x	Non-sex	two	0	2019
Swebe Swebe	three	SS-3-T1-s	Non-sex	two	0	2019
Swebe Swebe	three	SS-3-T1-ap	Non-sex	two	0	2019
Swebe Swebe	three	SS-3-T1-u	Non-sex	two	0	2019
Swebe Swebe	three	SS-3-T1-v	Non-sex	two	0	2019
Swebe Swebe	three	SS-3-T1-aq	Non-sex	two	0	2019
Swebe Swebe	three	SS-3-T1-k	Non-sex	two	0	2019
Swebe Swebe	three	SS-3-T1-e	Non-sex	two	0	2019
Swebe Swebe	three	SS-3-T1-am	Non-sex	two	0	2019
Swebe Swebe	three	SS-3-T1-l	Non-sex	two	0	2019
Swebe Swebe	three	SS-3-T1-ac	Non-sex	two	0	2019
Swebe Swebe	three	SS-3-T1-p	Non-sex	three	0	2019
Swebe Swebe	three	SS-3-T1-i	Non-sex	three	0	2019
Swebe Swebe	three	SS-3-T1-o	Non-sex	three	0	2019
Swebe Swebe	three	SS-3-T1-q	Non-sex	three	0	2019
Swebe Swebe	three	SS-3-T1-j	Non-sex	three	0	2019
Swebe Swebe	three	SS-3-T1-h	Non-sex	three	0	2019
Swebe Swebe	three	SS-3-T1-r	Non-sex	three	0	2019
Swebe Swebe	three	SS-3-T1-aa	Non-sex	three	0	2019
Swebe Swebe	three	SS-3-T1-ab	Non-sex	three	0	2019
Swebe Swebe	three	SS-3-T1-ai	Non-sex	three	0	2019
Swebe Swebe	three	SS-3-T1-d	Non-sex	three	0	2019
Swebe Swebe	three	SS-3-T1-y	Non-sex	three	0	2019
Swebe Swebe	three	SS-3-T1-ao	Non-sex	three	0	2019
Swebe Swebe	three	SS-3-T1-t	Non-sex	three	0	2019
Swebe Swebe	three	SS-3-T1-an	Non-sex	three	0	2019
Swebe Swebe	three	SS-3-T1-x	Non-sex	three	0	2019
Swebe Swebe	three	SS-3-T1-s	Non-sex	three	0	2019
Swebe Swebe	three	SS-3-T1-ap	Non-sex	three	0	2019
Swebe Swebe	three	SS-3-T1-u	Non-sex	three	0	2019
Swebe Swebe	three	SS-3-T1-v	Non-sex	three	0	2019
Swebe Swebe	three	SS-3-T1-aq	Non-sex	three	0	2019
Swebe Swebe	three	SS-3-T1-k	Non-sex	three	0	2019
Swebe Swebe	three	SS-3-T1-e	Non-sex	three	0	2019
Swebe Swebe	three	SS-3-T1-am	Non-sex	three	0	2019
Swebe Swebe	three	SS-3-T1-l	Non-sex	three	0	2019
Swebe Swebe	three	SS-3-T1-ac	Non-sex	three	0	2019
Swebe Swebe	three	SS-3-T1-af	Non-sex	one	0	2019
Swebe Swebe	three	SS-3-T1-ah	Non-sex	one	0	2019
Swebe Swebe	three	SS-3-T1-af	Non-sex	three	0	2019
Swebe Swebe	three	SS-3-T1-ah	Non-sex	three	0	2019
Swebe Swebe	three	SS-3-T1-ag	Non-sex	two	0	2019
Swebe Swebe	three	SS-3-T1-ag	Non-sex	one	0	2019
Swebe Swebe	three	SS-3-T1-ag	Non-sex	three	0	2019
Veloren	Felicite BY	VL-Fl-T1-av	Non-sex	one	0	2019
Veloren	Felicite BY	VL-Fl-T1-ap	Non-sex	one	0	2019
Veloren	Felicite BY	VL-Fl-T2-g	Non-sex	one	0	2019
Veloren	Felicite BY	VL-Fl-T1-aq	Non-sex	one	0	2019
Veloren	Felicite BY	VL-Fl-T2-c	Non-sex	one	0	2019
Veloren	Felicite BY	VL-Fl-T1-as	Non-sex	one	0	2019
Veloren	Felicite BY	VL-Fl-T1-ao	Non-sex	one	0	2019
Veloren	Felicite BY	VL-Fl-T1-ar	Non-sex	one	0	2019
Veloren	Felicite BY	VL-Fl-T1-ax	Non-sex	one	0	2019
Veloren	Felicite BY	VL-Fl-T2-i	Non-sex	one	0	2019
Veloren	Felicite BY	VL-Fl-T1-an	Non-sex	one	0	2019
Veloren	Felicite BY	VL-Fl-T2-b	Non-sex	one	0	2019
Veloren	Felicite BY	VL-Fl-T1-al	Non-sex	one	0	2019
Veloren	Felicite BY	VL-Fl-T2-l	Non-sex	one	0	2019
Veloren	Felicite BY	VL-Fl-T1-b	Non-sex	one	0	2019
Veloren	Felicite BY	VL-Fl-T1-ak	Non-sex	one	0	2019
Veloren	Felicite BY	VL-Fl-T1-am	Non-sex	one	0	2019
Veloren	Felicite BY	VL-Fl-T1-at	Non-sex	one	0	2019
Veloren	Felicite BY	VL-Fl-T2-ae	Non-sex	one	0	2019
Veloren	Felicite BY	VL-Fl-T2-m	Non-sex	one	0	2019
Veloren	Felicite BY	VL-Fl-T2-k	Non-sex	one	0	2019
Veloren	Felicite BY	VL-Fl-T2-h	Non-sex	one	0	2019
Veloren	Felicite BY	VL-Fl-T1-aw	Non-sex	one	0	2019
Veloren	Felicite BY	VL-Fl-T2-j	Non-sex	one	0	2019
Veloren	Felicite BY	VL-Fl-T1-ah	Non-sex	one	0	2019
Veloren	Felicite BY	VL-Fl-T1-ag	Non-sex	one	0	2019
Veloren	Felicite BY	VL-Fl-T2-r	Non-sex	one	0	2019
Veloren	Felicite BY	VL-Fl-T1-aj	Non-sex	one	0	2019
Veloren	Felicite BY	VL-Fl-T2-a	Non-sex	one	0	2019
Veloren	Felicite BY	VL-Fl-T1-n	Non-sex	one	0	2019
Veloren	Felicite BY	VL-Fl-DT-1	Non-sex	one	0	2019
Veloren	Felicite BY	VL-Fl-T2-t	Non-sex	one	0	2019
Veloren	Felicite BY	VL-Fl-T2-u	Non-sex	one	0	2019
Veloren	Felicite BY	VL-Fl-T1-av	Non-sex	two	0	2019
Veloren	Felicite BY	VL-Fl-T1-ap	Non-sex	two	0	2019
Veloren	Felicite BY	VL-Fl-T2-g	Non-sex	two	0	2019
Veloren	Felicite BY	VL-Fl-T1-aq	Non-sex	two	0	2019
Veloren	Felicite BY	VL-Fl-T2-c	Non-sex	two	0	2019
Veloren	Felicite BY	VL-Fl-T1-as	Non-sex	two	0	2019
Veloren	Felicite BY	VL-Fl-T1-ao	Non-sex	two	0	2019
Veloren	Felicite BY	VL-Fl-T1-ar	Non-sex	two	0	2019
Veloren	Felicite BY	VL-Fl-T1-ax	Non-sex	two	0	2019
Veloren	Felicite BY	VL-Fl-T2-i	Non-sex	two	0	2019
Veloren	Felicite BY	VL-Fl-T1-an	Non-sex	two	0	2019
Veloren	Felicite BY	VL-Fl-T2-b	Non-sex	two	0	2019
Veloren	Felicite BY	VL-Fl-T1-al	Non-sex	two	0	2019
Veloren	Felicite BY	VL-Fl-T2-l	Non-sex	two	0	2019
Veloren	Felicite BY	VL-Fl-T1-b	Non-sex	two	0	2019
Veloren	Felicite BY	VL-Fl-T1-ak	Non-sex	two	0	2019
Veloren	Felicite BY	VL-Fl-T1-am	Non-sex	two	0	2019
Veloren	Felicite BY	VL-Fl-T1-at	Non-sex	two	0	2019
Veloren	Felicite BY	VL-Fl-T2-ae	Non-sex	two	0	2019
Veloren	Felicite BY	VL-Fl-T2-m	Non-sex	two	0	2019
Veloren	Felicite BY	VL-Fl-T2-k	Non-sex	two	0	2019
Veloren	Felicite BY	VL-Fl-T2-h	Non-sex	two	0	2019
Veloren	Felicite BY	VL-Fl-T1-aw	Non-sex	two	0	2019
Veloren	Felicite BY	VL-Fl-T2-j	Non-sex	two	0	2019
Veloren	Felicite BY	VL-Fl-T1-ah	Non-sex	two	0	2019
Veloren	Felicite BY	VL-Fl-T1-ag	Non-sex	two	0	2019
Veloren	Felicite BY	VL-Fl-T2-r	Non-sex	two	0	2019
Veloren	Felicite BY	VL-Fl-T1-aj	Non-sex	two	0	2019
Veloren	Felicite BY	VL-Fl-T2-a	Non-sex	two	0	2019
Veloren	Felicite BY	VL-Fl-T1-n	Non-sex	two	0	2019
Veloren	Felicite BY	VL-Fl-DT-1	Non-sex	two	0	2019
Veloren	Felicite BY	VL-Fl-T2-t	Non-sex	two	0	2019
Veloren	Felicite BY	VL-Fl-T2-u	Non-sex	two	0	2019
Veloren	Felicite BY	VL-Fl-T1-av	Non-sex	three	0	2019
Veloren	Felicite BY	VL-Fl-T1-ap	Non-sex	three	0	2019
Veloren	Felicite BY	VL-Fl-T2-g	Non-sex	three	0	2019
Veloren	Felicite BY	VL-Fl-T1-aq	Non-sex	three	0	2019
Veloren	Felicite BY	VL-Fl-T2-c	Non-sex	three	0	2019
Veloren	Felicite BY	VL-Fl-T1-as	Non-sex	three	0	2019
Veloren	Felicite BY	VL-Fl-T1-ao	Non-sex	three	0	2019
Veloren	Felicite BY	VL-Fl-T1-ar	Non-sex	three	0	2019
Veloren	Felicite BY	VL-Fl-T1-ax	Non-sex	three	0	2019
Veloren	Felicite BY	VL-Fl-T2-i	Non-sex	three	0	2019
Veloren	Felicite BY	VL-Fl-T1-an	Non-sex	three	0	2019
Veloren	Felicite BY	VL-Fl-T2-b	Non-sex	three	0	2019
Veloren	Felicite BY	VL-Fl-T1-al	Non-sex	three	0	2019
Veloren	Felicite BY	VL-Fl-T2-l	Non-sex	three	0	2019
Veloren	Felicite BY	VL-Fl-T1-b	Non-sex	three	0	2019
Veloren	Felicite BY	VL-Fl-T1-ak	Non-sex	three	0	2019
Veloren	Felicite BY	VL-Fl-T1-am	Non-sex	three	0	2019
Veloren	Felicite BY	VL-Fl-T1-at	Non-sex	three	0	2019
Veloren	Felicite BY	VL-Fl-T2-ae	Non-sex	three	0	2019
Veloren	Felicite BY	VL-Fl-T2-m	Non-sex	three	0	2019
Veloren	Felicite BY	VL-Fl-T2-k	Non-sex	three	0	2019
Veloren	Felicite BY	VL-Fl-T2-h	Non-sex	three	0	2019
Veloren	Felicite BY	VL-Fl-T1-aw	Non-sex	three	0	2019
Veloren	Felicite BY	VL-Fl-T2-j	Non-sex	three	0	2019
Veloren	Felicite BY	VL-Fl-T1-ah	Non-sex	three	0	2019
Veloren	Felicite BY	VL-Fl-T1-ag	Non-sex	three	0	2019
Veloren	Felicite BY	VL-Fl-T2-r	Non-sex	three	0	2019
Veloren	Felicite BY	VL-Fl-T1-aj	Non-sex	three	0	2019
Veloren	Felicite BY	VL-Fl-T2-a	Non-sex	three	0	2019
Veloren	Felicite BY	VL-Fl-T1-n	Non-sex	three	0	2019
Veloren	Felicite BY	VL-Fl-DT-1	Non-sex	three	0	2019
Veloren	Felicite BY	VL-Fl-T2-t	Non-sex	three	0	2019
Veloren	Felicite BY	VL-Fl-T2-u	Non-sex	three	0	2019
Veloren	Felicite BY	VL-Fl-T1-t	Non-sex	one	0	2019
Veloren	Felicite BY	VL-Fl-T1-v	Non-sex	one	0	2019
Veloren	Felicite BY	VL-Fl-T2-ac	Non-sex	one	0	2019
Veloren	Felicite BY	VL-Fl-DT-19	Non-sex	one	0	2019
Veloren	Felicite BY	VL-Fl-T1-j	Non-sex	one	0	2019
Veloren	Felicite BY	VL-Fl-T1-u	Non-sex	one	0	2019
Veloren	Felicite BY	VL-Fl-T1-s	Non-sex	one	0	2019
Veloren	Felicite BY	VL-Fl-DT-18	Non-sex	one	0	2019
Veloren	Felicite BY	VL-Fl-T1-t	Non-sex	two	0	2019
Veloren	Felicite BY	VL-Fl-T1-v	Non-sex	two	0	2019
Veloren	Felicite BY	VL-Fl-T2-ac	Non-sex	two	0	2019
Veloren	Felicite BY	VL-Fl-DT-19	Non-sex	two	0	2019
Veloren	Felicite BY	VL-Fl-T1-j	Non-sex	two	0	2019
Veloren	Felicite BY	VL-Fl-T1-u	Non-sex	two	0	2019
Veloren	Felicite BY	VL-Fl-T1-s	Non-sex	two	0	2019
Veloren	Felicite BY	VL-Fl-DT-18	Non-sex	two	0	2019
Veloren	Felicite BY	VL-Fl-T1-t	Non-sex	three	0	2019
Veloren	Felicite BY	VL-Fl-T1-v	Non-sex	three	0	2019
Veloren	Felicite BY	VL-Fl-T2-ac	Non-sex	three	0	2019
Veloren	Felicite BY	VL-Fl-DT-19	Non-sex	three	0	2019
Veloren	Felicite BY	VL-Fl-T1-j	Non-sex	three	0	2019
Veloren	Felicite BY	VL-Fl-T1-u	Non-sex	three	0	2019
Veloren	Felicite BY	VL-Fl-T1-s	Non-sex	three	0	2019
Veloren	Felicite BY	VL-Fl-DT-18	Non-sex	three	0	2019
Veloren	Main Gate	VL-Fl-T1-f	Non-sex	one	0	2019
Veloren	Main Gate	VL-Fl-T1-o	Non-sex	one	0	2019
Veloren	Main Gate	VL-Fl-T1-p	Non-sex	one	0	2019
Veloren	Main Gate	VL-Fl-T1-h	Non-sex	one	0	2019
Veloren	Main Gate	VL-Fl-T1-q	Non-sex	one	0	2019
Veloren	Main Gate	VL-Fl-T1-g	Non-sex	one	0	2019
Veloren	Main Gate	VL-Fl-T1-s	Non-sex	one	0	2019
Veloren	Main Gate	VL-Fl-T1-x	Non-sex	one	0	2019
Veloren	Main Gate	VL-Fl-T1-c	Non-sex	one	0	2019
Veloren	Main Gate	VL-Fl-T1-w	Non-sex	one	0	2019
Veloren	Main Gate	VL-Fl-T1-o	Non-sex	one	0	2019
Veloren	Main Gate	VL-Fl-T1-u	Non-sex	one	0	2019
Veloren	Main Gate	VL-Fl-T1-f	Non-sex	two	0	2019
Veloren	Main Gate	VL-Fl-T1-o	Non-sex	two	0	2019
Veloren	Main Gate	VL-Fl-T1-p	Non-sex	two	0	2019
Veloren	Main Gate	VL-Fl-T1-h	Non-sex	two	0	2019
Veloren	Main Gate	VL-Fl-T1-q	Non-sex	two	0	2019
Veloren	Main Gate	VL-Fl-T1-g	Non-sex	two	0	2019
Veloren	Main Gate	VL-Fl-T1-s	Non-sex	two	0	2019
Veloren	Main Gate	VL-Fl-T1-x	Non-sex	two	0	2019
Veloren	Main Gate	VL-Fl-T1-c	Non-sex	two	0	2019
Veloren	Main Gate	VL-Fl-T1-w	Non-sex	two	0	2019
Veloren	Main Gate	VL-Fl-T1-o	Non-sex	two	0	2019
Veloren	Main Gate	VL-Fl-T1-u	Non-sex	two	0	2019
Veloren	Main Gate	VL-Fl-T1-f	Non-sex	three	0	2019
Veloren	Main Gate	VL-Fl-T1-o	Non-sex	three	0	2019
Veloren	Main Gate	VL-Fl-T1-p	Non-sex	three	0	2019
Veloren	Main Gate	VL-Fl-T1-h	Non-sex	three	0	2019
Veloren	Main Gate	VL-Fl-T1-q	Non-sex	three	0	2019
Veloren	Main Gate	VL-Fl-T1-g	Non-sex	three	0	2019
Veloren	Main Gate	VL-Fl-T1-s	Non-sex	three	0	2019
Veloren	Main Gate	VL-Fl-T1-x	Non-sex	three	0	2019
Veloren	Main Gate	VL-Fl-T1-c	Non-sex	three	0	2019
Veloren	Main Gate	VL-Fl-T1-w	Non-sex	three	0	2019
Veloren	Main Gate	VL-Fl-T1-o	Non-sex	three	0	2019
Veloren	Main Gate	VL-Fl-T1-u	Non-sex	three	0	2019
Veloren	Main Gate	VL-Fl-T1-u	Non-sex	one	0	2019
Veloren	Main Gate	VL-Fl-T1-t	Non-sex	one	0	2019
Veloren	Main Gate	VL-Fl-T1-s	Non-sex	one	0	2019
Veloren	Main Gate	VL-Fl-T1-t	Non-sex	one	0	2019
Veloren	Main Gate	VL-Fl-T1-u	Non-sex	two	0	2019
Veloren	Main Gate	VL-Fl-T1-t	Non-sex	two	0	2019
Veloren	Main Gate	VL-Fl-T1-s	Non-sex	two	0	2019
Veloren	Main Gate	VL-Fl-T1-t	Non-sex	two	0	2019
Veloren	Main Gate	VL-Fl-T1-u	Non-sex	three	0	2019
Veloren	Main Gate	VL-Fl-T1-t	Non-sex	three	0	2019
Veloren	Main Gate	VL-Fl-T1-s	Non-sex	three	0	2019
Veloren	Main Gate	VL-Fl-T1-t	Non-sex	three	0	2019

[truncated: 1 more sheets: PCA-combined metrics]
